# Supplementary material for: Thermodynamic versus kinetic basis for the high conformational stability of nanobodies for therapeutic applications
Source: FEBS Lett. 2024 Nov 26;599(5):766–76. doi: 10.1002/1873-3468.15064 (PMC11891404; doi:10.1002/1873-3468.15064)
Supplement: Supplementary file 2 — Data S1. Atomic coordinates for top‐ranked models of NB‐AGT‐1, NB‐AGT‐2 and NB‐AGT‐6 as provided by the Alpha‐Fold 2 algorithm. [file FEB2-599-766-s002.zip]

Archive with 3 entries (3 files):
- NB-AGT-1-TOP.pdb
- NB-AGT-2-TOP.pdb
- NB-AGT-6-TOP.pdb
