# Supplementary material for: Thermodynamic versus kinetic basis for the high conformational stability of nanobodies for therapeutic applications
Source: FEBS Lett. 2024 Nov 26;599(5):766–76. doi: 10.1002/1873-3468.15064 (PMC11891404; doi:10.1002/1873-3468.15064)
Supplement: Supplementary file 2 — Data S1. Atomic coordinates for top‐ranked models of NB‐AGT‐1, NB‐AGT‐2 and NB‐AGT‐6 as provided by the Alpha‐Fold 2 algorithm. [file FEB2-599-766-s002.zip › NB-AGT-1-TOP.pdb]

MODEL     1                                                                     
ATOM      1  N   MET A   1       9.306   6.428 -24.050  1.00 58.82           N  
ATOM      2  CA  MET A   1       9.145   6.214 -22.615  1.00 58.82           C  
ATOM      3  C   MET A   1       7.700   5.867 -22.274  1.00 58.82           C  
ATOM      4  CB  MET A   1       9.583   7.455 -21.834  1.00 58.82           C  
ATOM      5  O   MET A   1       6.770   6.492 -22.786  1.00 58.82           O  
ATOM      6  CG  MET A   1      11.033   7.848 -22.070  1.00 58.82           C  
ATOM      7  SD  MET A   1      11.859   8.436 -20.541  1.00 58.82           S  
ATOM      8  CE  MET A   1      11.105  10.079 -20.381  1.00 58.82           C  
ATOM      9  N   ALA A   2       7.403   4.614 -21.917  1.00 80.21           N  
ATOM     10  CA  ALA A   2       6.116   4.079 -21.478  1.00 80.21           C  
ATOM     11  C   ALA A   2       5.600   4.828 -20.253  1.00 80.21           C  
ATOM     12  CB  ALA A   2       6.235   2.588 -21.175  1.00 80.21           C  
ATOM     13  O   ALA A   2       6.387   5.364 -19.468  1.00 80.21           O  
ATOM     14  N   GLN A   3       4.299   5.204 -20.258  1.00 90.35           N  
ATOM     15  CA  GLN A   3       3.593   5.847 -19.154  1.00 90.35           C  
ATOM     16  C   GLN A   3       3.713   5.027 -17.873  1.00 90.35           C  
ATOM     17  CB  GLN A   3       2.120   6.056 -19.508  1.00 90.35           C  
ATOM     18  O   GLN A   3       3.585   3.801 -17.900  1.00 90.35           O  
ATOM     19  CG  GLN A   3       1.349   6.868 -18.475  1.00 90.35           C  
ATOM     20  CD  GLN A   3      -0.089   7.124 -18.884  1.00 90.35           C  
ATOM     21  NE2 GLN A   3      -0.671   8.200 -18.366  1.00 90.35           N  
ATOM     22  OE1 GLN A   3      -0.673   6.361 -19.660  1.00 90.35           O  
ATOM     23  N   VAL A   4       4.154   5.676 -16.795  1.00 94.87           N  
ATOM     24  CA  VAL A   4       4.256   5.016 -15.497  1.00 94.87           C  
ATOM     25  C   VAL A   4       2.876   4.538 -15.050  1.00 94.87           C  
ATOM     26  CB  VAL A   4       4.867   5.952 -14.431  1.00 94.87           C  
ATOM     27  O   VAL A   4       1.903   5.292 -15.107  1.00 94.87           O  
ATOM     28  CG1 VAL A   4       4.820   5.301 -13.050  1.00 94.87           C  
ATOM     29  CG2 VAL A   4       6.303   6.319 -14.803  1.00 94.87           C  
ATOM     30  N   GLN A   5       2.866   3.194 -14.529  1.00 97.28           N  
ATOM     31  CA  GLN A   5       1.628   2.611 -14.022  1.00 97.28           C  
ATOM     32  C   GLN A   5       1.849   1.943 -12.668  1.00 97.28           C  
ATOM     33  CB  GLN A   5       1.061   1.601 -15.020  1.00 97.28           C  
ATOM     34  O   GLN A   5       2.781   1.154 -12.504  1.00 97.28           O  
ATOM     35  CG  GLN A   5       0.574   2.227 -16.320  1.00 97.28           C  
ATOM     36  CD  GLN A   5      -0.080   1.220 -17.248  1.00 97.28           C  
ATOM     37  NE2 GLN A   5      -0.774   1.716 -18.267  1.00 97.28           N  
ATOM     38  OE1 GLN A   5       0.039   0.007 -17.052  1.00 97.28           O  
ATOM     39  N   LEU A   6       0.969   2.243 -11.776  1.00 98.45           N  
ATOM     40  CA  LEU A   6       0.882   1.578 -10.480  1.00 98.45           C  
ATOM     41  C   LEU A   6      -0.473   0.902 -10.306  1.00 98.45           C  
ATOM     42  CB  LEU A   6       1.115   2.580  -9.347  1.00 98.45           C  
ATOM     43  O   LEU A   6      -1.499   1.577 -10.196  1.00 98.45           O  
ATOM     44  CG  LEU A   6       2.382   3.433  -9.445  1.00 98.45           C  
ATOM     45  CD1 LEU A   6       2.474   4.384  -8.257  1.00 98.45           C  
ATOM     46  CD2 LEU A   6       3.619   2.545  -9.524  1.00 98.45           C  
ATOM     47  N   VAL A   7      -0.391  -0.392 -10.214  1.00 98.49           N  
ATOM     48  CA  VAL A   7      -1.636  -1.153 -10.220  1.00 98.49           C  
ATOM     49  C   VAL A   7      -1.780  -1.920  -8.908  1.00 98.49           C  
ATOM     50  CB  VAL A   7      -1.699  -2.128 -11.417  1.00 98.49           C  
ATOM     51  O   VAL A   7      -1.036  -2.870  -8.652  1.00 98.49           O  
ATOM     52  CG1 VAL A   7      -3.003  -2.924 -11.397  1.00 98.49           C  
ATOM     53  CG2 VAL A   7      -1.555  -1.366 -12.734  1.00 98.49           C  
ATOM     54  N   GLU A   8      -2.793  -1.516  -8.116  1.00 98.68           N  
ATOM     55  CA  GLU A   8      -3.061  -2.120  -6.815  1.00 98.68           C  
ATOM     56  C   GLU A   8      -4.046  -3.279  -6.936  1.00 98.68           C  
ATOM     57  CB  GLU A   8      -3.598  -1.073  -5.836  1.00 98.68           C  
ATOM     58  O   GLU A   8      -4.955  -3.243  -7.768  1.00 98.68           O  
ATOM     59  CG  GLU A   8      -2.594   0.016  -5.488  1.00 98.68           C  
ATOM     60  CD  GLU A   8      -2.646   1.205  -6.434  1.00 98.68           C  
ATOM     61  OE1 GLU A   8      -2.068   2.267  -6.109  1.00 98.68           O  
ATOM     62  OE2 GLU A   8      -3.272   1.074  -7.510  1.00 98.68           O  
ATOM     63  N   SER A   9      -3.865  -4.310  -6.140  1.00 98.56           N  
ATOM     64  CA  SER A   9      -4.757  -5.462  -6.058  1.00 98.56           C  
ATOM     65  C   SER A   9      -4.800  -6.027  -4.642  1.00 98.56           C  
ATOM     66  CB  SER A   9      -4.318  -6.552  -7.037  1.00 98.56           C  
ATOM     67  O   SER A   9      -4.042  -5.594  -3.772  1.00 98.56           O  
ATOM     68  OG  SER A   9      -3.008  -7.002  -6.735  1.00 98.56           O  
ATOM     69  N   GLY A  10      -5.769  -6.958  -4.403  1.00 97.75           N  
ATOM     70  CA  GLY A  10      -5.844  -7.638  -3.119  1.00 97.75           C  
ATOM     71  C   GLY A  10      -6.863  -7.025  -2.178  1.00 97.75           C  
ATOM     72  O   GLY A  10      -7.050  -7.506  -1.058  1.00 97.75           O  
ATOM     73  N   GLY A  11      -7.455  -5.834  -2.634  1.00 97.64           N  
ATOM     74  CA  GLY A  11      -8.525  -5.260  -1.835  1.00 97.64           C  
ATOM     75  C   GLY A  11      -9.778  -6.116  -1.811  1.00 97.64           C  
ATOM     76  O   GLY A  11      -9.835  -7.159  -2.466  1.00 97.64           O  
ATOM     77  N   GLY A  12     -10.694  -5.762  -1.078  1.00 97.50           N  
ATOM     78  CA  GLY A  12     -11.941  -6.503  -0.992  1.00 97.50           C  
ATOM     79  C   GLY A  12     -12.583  -6.435   0.381  1.00 97.50           C  
ATOM     80  O   GLY A  12     -12.143  -5.668   1.240  1.00 97.50           O  
ATOM     81  N   LEU A  13     -13.652  -7.169   0.589  1.00 97.83           N  
ATOM     82  CA  LEU A  13     -14.422  -7.209   1.827  1.00 97.83           C  
ATOM     83  C   LEU A  13     -13.857  -8.252   2.785  1.00 97.83           C  
ATOM     84  CB  LEU A  13     -15.894  -7.512   1.534  1.00 97.83           C  
ATOM     85  O   LEU A  13     -13.663  -9.409   2.406  1.00 97.83           O  
ATOM     86  CG  LEU A  13     -16.812  -7.650   2.749  1.00 97.83           C  
ATOM     87  CD1 LEU A  13     -16.957  -6.309   3.460  1.00 97.83           C  
ATOM     88  CD2 LEU A  13     -18.176  -8.189   2.331  1.00 97.83           C  
ATOM     89  N   VAL A  14     -13.569  -7.893   3.992  1.00 97.26           N  
ATOM     90  CA  VAL A  14     -13.066  -8.792   5.025  1.00 97.26           C  
ATOM     91  C   VAL A  14     -13.748  -8.484   6.356  1.00 97.26           C  
ATOM     92  CB  VAL A  14     -11.532  -8.683   5.174  1.00 97.26           C  
ATOM     93  O   VAL A  14     -14.353  -7.421   6.519  1.00 97.26           O  
ATOM     94  CG1 VAL A  14     -10.831  -9.158   3.903  1.00 97.26           C  
ATOM     95  CG2 VAL A  14     -11.129  -7.248   5.505  1.00 97.26           C  
ATOM     96  N   GLN A  15     -13.645  -9.434   7.313  1.00 97.89           N  
ATOM     97  CA  GLN A  15     -14.209  -9.247   8.645  1.00 97.89           C  
ATOM     98  C   GLN A  15     -13.194  -8.605   9.587  1.00 97.89           C  
ATOM     99  CB  GLN A  15     -14.686 -10.582   9.219  1.00 97.89           C  
ATOM    100  O   GLN A  15     -11.986  -8.789   9.425  1.00 97.89           O  
ATOM    101  CG  GLN A  15     -15.775 -11.253   8.392  1.00 97.89           C  
ATOM    102  CD  GLN A  15     -17.073 -10.467   8.382  1.00 97.89           C  
ATOM    103  NE2 GLN A  15     -17.618 -10.238   7.192  1.00 97.89           N  
ATOM    104  OE1 GLN A  15     -17.581 -10.069   9.435  1.00 97.89           O  
ATOM    105  N   ALA A  16     -13.732  -7.784  10.450  1.00 97.75           N  
ATOM    106  CA  ALA A  16     -12.875  -7.230  11.495  1.00 97.75           C  
ATOM    107  C   ALA A  16     -12.071  -8.329  12.184  1.00 97.75           C  
ATOM    108  CB  ALA A  16     -13.711  -6.465  12.519  1.00 97.75           C  
ATOM    109  O   ALA A  16     -12.604  -9.398  12.490  1.00 97.75           O  
ATOM    110  N   GLY A  17     -10.788  -8.076  12.400  1.00 97.55           N  
ATOM    111  CA  GLY A  17      -9.912  -9.059  13.018  1.00 97.55           C  
ATOM    112  C   GLY A  17      -9.159  -9.906  12.009  1.00 97.55           C  
ATOM    113  O   GLY A  17      -8.164 -10.548  12.350  1.00 97.55           O  
ATOM    114  N   ASP A  18      -9.616  -9.887  10.744  1.00 97.68           N  
ATOM    115  CA  ASP A  18      -8.956 -10.645   9.685  1.00 97.68           C  
ATOM    116  C   ASP A  18      -7.717  -9.911   9.175  1.00 97.68           C  
ATOM    117  CB  ASP A  18      -9.924 -10.908   8.530  1.00 97.68           C  
ATOM    118  O   ASP A  18      -7.359  -8.852   9.694  1.00 97.68           O  
ATOM    119  CG  ASP A  18     -10.940 -11.992   8.844  1.00 97.68           C  
ATOM    120  OD1 ASP A  18     -10.850 -12.620   9.921  1.00 97.68           O  
ATOM    121  OD2 ASP A  18     -11.838 -12.223   8.005  1.00 97.68           O  
ATOM    122  N   SER A  19      -7.098 -10.582   8.231  1.00 97.95           N  
ATOM    123  CA  SER A  19      -5.918 -10.024   7.579  1.00 97.95           C  
ATOM    124  C   SER A  19      -6.106  -9.944   6.068  1.00 97.95           C  
ATOM    125  CB  SER A  19      -4.680 -10.863   7.903  1.00 97.95           C  
ATOM    126  O   SER A  19      -6.907 -10.687   5.497  1.00 97.95           O  
ATOM    127  OG  SER A  19      -4.468 -10.926   9.303  1.00 97.95           O  
ATOM    128  N   LEU A  20      -5.465  -9.051   5.503  1.00 97.73           N  
ATOM    129  CA  LEU A  20      -5.458  -8.826   4.062  1.00 97.73           C  
ATOM    130  C   LEU A  20      -4.068  -8.425   3.581  1.00 97.73           C  
ATOM    131  CB  LEU A  20      -6.473  -7.745   3.683  1.00 97.73           C  
ATOM    132  O   LEU A  20      -3.325  -7.756   4.303  1.00 97.73           O  
ATOM    133  CG  LEU A  20      -6.753  -7.571   2.189  1.00 97.73           C  
ATOM    134  CD1 LEU A  20      -7.705  -8.657   1.699  1.00 97.73           C  
ATOM    135  CD2 LEU A  20      -7.325  -6.185   1.910  1.00 97.73           C  
ATOM    136  N   ARG A  21      -3.771  -8.843   2.353  1.00 98.60           N  
ATOM    137  CA  ARG A  21      -2.524  -8.406   1.734  1.00 98.60           C  
ATOM    138  C   ARG A  21      -2.791  -7.669   0.425  1.00 98.60           C  
ATOM    139  CB  ARG A  21      -1.600  -9.600   1.483  1.00 98.60           C  
ATOM    140  O   ARG A  21      -3.368  -8.236  -0.505  1.00 98.60           O  
ATOM    141  CG  ARG A  21      -0.237  -9.219   0.927  1.00 98.60           C  
ATOM    142  CD  ARG A  21       0.680 -10.428   0.804  1.00 98.60           C  
ATOM    143  NE  ARG A  21       2.017 -10.047   0.358  1.00 98.60           N  
ATOM    144  NH1 ARG A  21       2.873 -12.192   0.417  1.00 98.60           N  
ATOM    145  NH2 ARG A  21       4.204 -10.439  -0.224  1.00 98.60           N  
ATOM    146  CZ  ARG A  21       3.028 -10.893   0.185  1.00 98.60           C  
ATOM    147  N   LEU A  22      -2.298  -6.429   0.424  1.00 98.84           N  
ATOM    148  CA  LEU A  22      -2.383  -5.647  -0.805  1.00 98.84           C  
ATOM    149  C   LEU A  22      -1.075  -5.717  -1.586  1.00 98.84           C  
ATOM    150  CB  LEU A  22      -2.725  -4.188  -0.489  1.00 98.84           C  
ATOM    151  O   LEU A  22      -0.007  -5.912  -1.000  1.00 98.84           O  
ATOM    152  CG  LEU A  22      -3.980  -3.952   0.352  1.00 98.84           C  
ATOM    153  CD1 LEU A  22      -4.194  -2.459   0.578  1.00 98.84           C  
ATOM    154  CD2 LEU A  22      -5.198  -4.578  -0.318  1.00 98.84           C  
ATOM    155  N   SER A  23      -1.214  -5.608  -2.904  1.00 98.78           N  
ATOM    156  CA  SER A  23      -0.045  -5.554  -3.777  1.00 98.78           C  
ATOM    157  C   SER A  23      -0.143  -4.393  -4.760  1.00 98.78           C  
ATOM    158  CB  SER A  23       0.115  -6.869  -4.541  1.00 98.78           C  
ATOM    159  O   SER A  23      -1.243  -3.973  -5.125  1.00 98.78           O  
ATOM    160  OG  SER A  23      -1.006  -7.105  -5.376  1.00 98.78           O  
ATOM    161  N   CYS A  24       1.009  -3.859  -5.092  1.00 98.76           N  
ATOM    162  CA  CYS A  24       1.125  -2.796  -6.084  1.00 98.76           C  
ATOM    163  C   CYS A  24       2.220  -3.111  -7.096  1.00 98.76           C  
ATOM    164  CB  CYS A  24       1.414  -1.458  -5.405  1.00 98.76           C  
ATOM    165  O   CYS A  24       3.406  -3.076  -6.764  1.00 98.76           O  
ATOM    166  SG  CYS A  24       1.510  -0.066  -6.551  1.00 98.76           S  
ATOM    167  N   ALA A  25       1.816  -3.374  -8.315  1.00 98.44           N  
ATOM    168  CA  ALA A  25       2.756  -3.619  -9.406  1.00 98.44           C  
ATOM    169  C   ALA A  25       3.082  -2.327 -10.150  1.00 98.44           C  
ATOM    170  CB  ALA A  25       2.192  -4.658 -10.372  1.00 98.44           C  
ATOM    171  O   ALA A  25       2.178  -1.599 -10.568  1.00 98.44           O  
ATOM    172  N   ALA A  26       4.393  -2.089 -10.292  1.00 97.78           N  
ATOM    173  CA  ALA A  26       4.831  -0.860 -10.949  1.00 97.78           C  
ATOM    174  C   ALA A  26       5.438  -1.156 -12.318  1.00 97.78           C  
ATOM    175  CB  ALA A  26       5.838  -0.119 -10.073  1.00 97.78           C  
ATOM    176  O   ALA A  26       6.162  -2.141 -12.483  1.00 97.78           O  
ATOM    177  N   SER A  27       5.103  -0.371 -13.281  1.00 97.29           N  
ATOM    178  CA  SER A  27       5.676  -0.462 -14.620  1.00 97.29           C  
ATOM    179  C   SER A  27       5.906   0.922 -15.218  1.00 97.29           C  
ATOM    180  CB  SER A  27       4.766  -1.279 -15.538  1.00 97.29           C  
ATOM    181  O   SER A  27       5.351   1.912 -14.737  1.00 97.29           O  
ATOM    182  OG  SER A  27       3.481  -0.688 -15.628  1.00 97.29           O  
ATOM    183  N   GLY A  28       6.840   1.054 -16.216  1.00 95.23           N  
ATOM    184  CA  GLY A  28       7.114   2.319 -16.877  1.00 95.23           C  
ATOM    185  C   GLY A  28       8.114   3.179 -16.128  1.00 95.23           C  
ATOM    186  O   GLY A  28       8.198   4.387 -16.358  1.00 95.23           O  
ATOM    187  N   LEU A  29       8.730   2.641 -15.040  1.00 92.11           N  
ATOM    188  CA  LEU A  29       9.781   3.293 -14.266  1.00 92.11           C  
ATOM    189  C   LEU A  29      10.863   2.295 -13.869  1.00 92.11           C  
ATOM    190  CB  LEU A  29       9.195   3.953 -13.016  1.00 92.11           C  
ATOM    191  O   LEU A  29      10.680   1.084 -14.016  1.00 92.11           O  
ATOM    192  CG  LEU A  29       8.458   3.031 -12.044  1.00 92.11           C  
ATOM    193  CD1 LEU A  29       9.442   2.387 -11.073  1.00 92.11           C  
ATOM    194  CD2 LEU A  29       7.380   3.801 -11.289  1.00 92.11           C  
ATOM    195  N   ALA A  30      12.084   2.868 -13.503  1.00 93.35           N  
ATOM    196  CA  ALA A  30      13.108   2.034 -12.879  1.00 93.35           C  
ATOM    197  C   ALA A  30      12.770   1.752 -11.418  1.00 93.35           C  
ATOM    198  CB  ALA A  30      14.476   2.702 -12.986  1.00 93.35           C  
ATOM    199  O   ALA A  30      13.246   2.449 -10.518  1.00 93.35           O  
ATOM    200  N   PHE A  31      11.931   0.778 -11.181  1.00 94.30           N  
ATOM    201  CA  PHE A  31      11.322   0.450  -9.897  1.00 94.30           C  
ATOM    202  C   PHE A  31      12.370   0.423  -8.792  1.00 94.30           C  
ATOM    203  CB  PHE A  31      10.602  -0.900  -9.971  1.00 94.30           C  
ATOM    204  O   PHE A  31      12.146   0.955  -7.702  1.00 94.30           O  
ATOM    205  CG  PHE A  31       9.982  -1.330  -8.669  1.00 94.30           C  
ATOM    206  CD1 PHE A  31      10.644  -2.216  -7.827  1.00 94.30           C  
ATOM    207  CD2 PHE A  31       8.737  -0.848  -8.287  1.00 94.30           C  
ATOM    208  CE1 PHE A  31      10.072  -2.615  -6.621  1.00 94.30           C  
ATOM    209  CE2 PHE A  31       8.160  -1.243  -7.083  1.00 94.30           C  
ATOM    210  CZ  PHE A  31       8.829  -2.127  -6.252  1.00 94.30           C  
ATOM    211  N   SER A  32      13.536  -0.063  -9.037  1.00 93.33           N  
ATOM    212  CA  SER A  32      14.568  -0.294  -8.031  1.00 93.33           C  
ATOM    213  C   SER A  32      15.206   1.016  -7.583  1.00 93.33           C  
ATOM    214  CB  SER A  32      15.644  -1.236  -8.572  1.00 93.33           C  
ATOM    215  O   SER A  32      15.980   1.040  -6.623  1.00 93.33           O  
ATOM    216  OG  SER A  32      16.260  -0.687  -9.724  1.00 93.33           O  
ATOM    217  N   THR A  33      14.864   2.082  -8.222  1.00 93.07           N  
ATOM    218  CA  THR A  33      15.431   3.374  -7.853  1.00 93.07           C  
ATOM    219  C   THR A  33      14.383   4.251  -7.174  1.00 93.07           C  
ATOM    220  CB  THR A  33      15.999   4.107  -9.083  1.00 93.07           C  
ATOM    221  O   THR A  33      14.647   5.414  -6.862  1.00 93.07           O  
ATOM    222  CG2 THR A  33      16.977   3.221  -9.848  1.00 93.07           C  
ATOM    223  OG1 THR A  33      14.921   4.472  -9.953  1.00 93.07           O  
ATOM    224  N   TYR A  34      13.156   3.691  -6.950  1.00 94.82           N  
ATOM    225  CA  TYR A  34      12.059   4.469  -6.384  1.00 94.82           C  
ATOM    226  C   TYR A  34      11.672   3.945  -5.006  1.00 94.82           C  
ATOM    227  CB  TYR A  34      10.843   4.438  -7.315  1.00 94.82           C  
ATOM    228  O   TYR A  34      11.679   2.734  -4.771  1.00 94.82           O  
ATOM    229  CG  TYR A  34      10.964   5.361  -8.503  1.00 94.82           C  
ATOM    230  CD1 TYR A  34      10.178   6.507  -8.602  1.00 94.82           C  
ATOM    231  CD2 TYR A  34      11.863   5.089  -9.528  1.00 94.82           C  
ATOM    232  CE1 TYR A  34      10.285   7.360  -9.696  1.00 94.82           C  
ATOM    233  CE2 TYR A  34      11.978   5.934 -10.627  1.00 94.82           C  
ATOM    234  OH  TYR A  34      11.296   7.906 -11.787  1.00 94.82           O  
ATOM    235  CZ  TYR A  34      11.186   7.066 -10.702  1.00 94.82           C  
ATOM    236  N   GLY A  35      11.468   4.862  -4.132  1.00 96.05           N  
ATOM    237  CA  GLY A  35      10.718   4.498  -2.940  1.00 96.05           C  
ATOM    238  C   GLY A  35       9.232   4.334  -3.198  1.00 96.05           C  
ATOM    239  O   GLY A  35       8.676   4.980  -4.089  1.00 96.05           O  
ATOM    240  N   MET A  36       8.639   3.503  -2.301  1.00 97.47           N  
ATOM    241  CA  MET A  36       7.215   3.244  -2.500  1.00 97.47           C  
ATOM    242  C   MET A  36       6.437   3.463  -1.207  1.00 97.47           C  
ATOM    243  CB  MET A  36       6.993   1.818  -3.009  1.00 97.47           C  
ATOM    244  O   MET A  36       6.903   3.098  -0.127  1.00 97.47           O  
ATOM    245  CG  MET A  36       7.773   1.490  -4.271  1.00 97.47           C  
ATOM    246  SD  MET A  36       7.268   2.525  -5.700  1.00 97.47           S  
ATOM    247  CE  MET A  36       5.570   1.932  -5.940  1.00 97.47           C  
ATOM    248  N   GLY A  37       5.289   4.102  -1.404  1.00 97.62           N  
ATOM    249  CA  GLY A  37       4.440   4.335  -0.246  1.00 97.62           C  
ATOM    250  C   GLY A  37       3.001   3.908  -0.465  1.00 97.62           C  
ATOM    251  O   GLY A  37       2.550   3.792  -1.607  1.00 97.62           O  
ATOM    252  N   TRP A  38       2.298   3.663   0.663  1.00 98.72           N  
ATOM    253  CA  TRP A  38       0.864   3.392   0.668  1.00 98.72           C  
ATOM    254  C   TRP A  38       0.099   4.516   1.359  1.00 98.72           C  
ATOM    255  CB  TRP A  38       0.571   2.058   1.360  1.00 98.72           C  
ATOM    256  O   TRP A  38       0.543   5.038   2.384  1.00 98.72           O  
ATOM    257  CG  TRP A  38       0.827   0.856   0.499  1.00 98.72           C  
ATOM    258  CD1 TRP A  38       1.953   0.082   0.479  1.00 98.72           C  
ATOM    259  CD2 TRP A  38      -0.063   0.295  -0.470  1.00 98.72           C  
ATOM    260  CE2 TRP A  38       0.589  -0.820  -1.041  1.00 98.72           C  
ATOM    261  CE3 TRP A  38      -1.351   0.627  -0.912  1.00 98.72           C  
ATOM    262  NE1 TRP A  38       1.817  -0.928  -0.445  1.00 98.72           N  
ATOM    263  CH2 TRP A  38      -1.264  -1.259  -2.446  1.00 98.72           C  
ATOM    264  CZ2 TRP A  38      -0.004  -1.605  -2.032  1.00 98.72           C  
ATOM    265  CZ3 TRP A  38      -1.940  -0.156  -1.898  1.00 98.72           C  
ATOM    266  N   PHE A  39      -1.026   4.824   0.757  1.00 98.67           N  
ATOM    267  CA  PHE A  39      -1.930   5.847   1.269  1.00 98.67           C  
ATOM    268  C   PHE A  39      -3.372   5.353   1.252  1.00 98.67           C  
ATOM    269  CB  PHE A  39      -1.807   7.135   0.448  1.00 98.67           C  
ATOM    270  O   PHE A  39      -3.730   4.494   0.444  1.00 98.67           O  
ATOM    271  CG  PHE A  39      -0.421   7.722   0.445  1.00 98.67           C  
ATOM    272  CD1 PHE A  39      -0.103   8.792   1.273  1.00 98.67           C  
ATOM    273  CD2 PHE A  39       0.564   7.203  -0.385  1.00 98.67           C  
ATOM    274  CE1 PHE A  39       1.179   9.338   1.272  1.00 98.67           C  
ATOM    275  CE2 PHE A  39       1.847   7.743  -0.392  1.00 98.67           C  
ATOM    276  CZ  PHE A  39       2.152   8.811   0.437  1.00 98.67           C  
ATOM    277  N   ARG A  40      -4.095   5.891   2.241  1.00 98.37           N  
ATOM    278  CA  ARG A  40      -5.500   5.496   2.264  1.00 98.37           C  
ATOM    279  C   ARG A  40      -6.410   6.717   2.347  1.00 98.37           C  
ATOM    280  CB  ARG A  40      -5.776   4.556   3.439  1.00 98.37           C  
ATOM    281  O   ARG A  40      -6.015   7.758   2.875  1.00 98.37           O  
ATOM    282  CG  ARG A  40      -5.653   5.220   4.801  1.00 98.37           C  
ATOM    283  CD  ARG A  40      -5.917   4.237   5.933  1.00 98.37           C  
ATOM    284  NE  ARG A  40      -5.830   4.883   7.239  1.00 98.37           N  
ATOM    285  NH1 ARG A  40      -6.152   2.943   8.451  1.00 98.37           N  
ATOM    286  NH2 ARG A  40      -5.849   4.940   9.535  1.00 98.37           N  
ATOM    287  CZ  ARG A  40      -5.944   4.254   8.406  1.00 98.37           C  
ATOM    288  N   GLN A  41      -7.572   6.499   1.743  1.00 98.14           N  
ATOM    289  CA  GLN A  41      -8.591   7.543   1.757  1.00 98.14           C  
ATOM    290  C   GLN A  41      -9.966   6.966   2.081  1.00 98.14           C  
ATOM    291  CB  GLN A  41      -8.632   8.272   0.413  1.00 98.14           C  
ATOM    292  O   GLN A  41     -10.558   6.260   1.261  1.00 98.14           O  
ATOM    293  CG  GLN A  41      -9.468   9.545   0.428  1.00 98.14           C  
ATOM    294  CD  GLN A  41      -9.327  10.356  -0.846  1.00 98.14           C  
ATOM    295  NE2 GLN A  41     -10.248  11.289  -1.061  1.00 98.14           N  
ATOM    296  OE1 GLN A  41      -8.396  10.145  -1.632  1.00 98.14           O  
ATOM    297  N   ALA A  42     -10.424   7.309   3.306  1.00 96.78           N  
ATOM    298  CA  ALA A  42     -11.788   6.954   3.688  1.00 96.78           C  
ATOM    299  C   ALA A  42     -12.800   7.904   3.055  1.00 96.78           C  
ATOM    300  CB  ALA A  42     -11.934   6.962   5.208  1.00 96.78           C  
ATOM    301  O   ALA A  42     -12.468   9.045   2.725  1.00 96.78           O  
ATOM    302  N   PRO A  43     -14.056   7.431   2.826  1.00 93.53           N  
ATOM    303  CA  PRO A  43     -15.065   8.315   2.239  1.00 93.53           C  
ATOM    304  C   PRO A  43     -15.225   9.623   3.011  1.00 93.53           C  
ATOM    305  CB  PRO A  43     -16.347   7.482   2.305  1.00 93.53           C  
ATOM    306  O   PRO A  43     -15.373   9.607   4.236  1.00 93.53           O  
ATOM    307  CG  PRO A  43     -15.879   6.063   2.335  1.00 93.53           C  
ATOM    308  CD  PRO A  43     -14.559   6.011   3.049  1.00 93.53           C  
ATOM    309  N   GLY A  44     -15.052  10.710   2.371  1.00 94.75           N  
ATOM    310  CA  GLY A  44     -15.259  12.025   2.956  1.00 94.75           C  
ATOM    311  C   GLY A  44     -14.032  12.561   3.670  1.00 94.75           C  
ATOM    312  O   GLY A  44     -14.094  13.601   4.328  1.00 94.75           O  
ATOM    313  N   LYS A  45     -12.954  11.774   3.595  1.00 94.92           N  
ATOM    314  CA  LYS A  45     -11.740  12.179   4.298  1.00 94.92           C  
ATOM    315  C   LYS A  45     -10.607  12.467   3.317  1.00 94.92           C  
ATOM    316  CB  LYS A  45     -11.311  11.100   5.293  1.00 94.92           C  
ATOM    317  O   LYS A  45     -10.691  12.109   2.140  1.00 94.92           O  
ATOM    318  CG  LYS A  45     -12.375  10.747   6.321  1.00 94.92           C  
ATOM    319  CD  LYS A  45     -12.416  11.764   7.455  1.00 94.92           C  
ATOM    320  CE  LYS A  45     -13.343  11.315   8.577  1.00 94.92           C  
ATOM    321  NZ  LYS A  45     -13.405  12.320   9.680  1.00 94.92           N  
ATOM    322  N   GLU A  46      -9.600  13.173   3.896  1.00 94.73           N  
ATOM    323  CA  GLU A  46      -8.407  13.438   3.098  1.00 94.73           C  
ATOM    324  C   GLU A  46      -7.501  12.212   3.035  1.00 94.73           C  
ATOM    325  CB  GLU A  46      -7.637  14.634   3.663  1.00 94.73           C  
ATOM    326  O   GLU A  46      -7.639  11.290   3.841  1.00 94.73           O  
ATOM    327  CG  GLU A  46      -8.404  15.947   3.598  1.00 94.73           C  
ATOM    328  CD  GLU A  46      -7.598  17.138   4.091  1.00 94.73           C  
ATOM    329  OE1 GLU A  46      -8.034  18.293   3.884  1.00 94.73           O  
ATOM    330  OE2 GLU A  46      -6.521  16.914   4.688  1.00 94.73           O  
ATOM    331  N   ARG A  47      -6.691  12.256   2.069  1.00 96.13           N  
ATOM    332  CA  ARG A  47      -5.690  11.206   1.914  1.00 96.13           C  
ATOM    333  C   ARG A  47      -4.769  11.143   3.127  1.00 96.13           C  
ATOM    334  CB  ARG A  47      -4.868  11.429   0.643  1.00 96.13           C  
ATOM    335  O   ARG A  47      -4.294  12.174   3.607  1.00 96.13           O  
ATOM    336  CG  ARG A  47      -3.871  10.319   0.351  1.00 96.13           C  
ATOM    337  CD  ARG A  47      -3.076  10.595  -0.918  1.00 96.13           C  
ATOM    338  NE  ARG A  47      -3.945  10.702  -2.086  1.00 96.13           N  
ATOM    339  NH1 ARG A  47      -2.245  11.229  -3.560  1.00 96.13           N  
ATOM    340  NH2 ARG A  47      -4.407  11.071  -4.306  1.00 96.13           N  
ATOM    341  CZ  ARG A  47      -3.530  11.000  -3.315  1.00 96.13           C  
ATOM    342  N   GLU A  48      -4.472   9.927   3.520  1.00 97.12           N  
ATOM    343  CA  GLU A  48      -3.666   9.708   4.717  1.00 97.12           C  
ATOM    344  C   GLU A  48      -2.519   8.740   4.440  1.00 97.12           C  
ATOM    345  CB  GLU A  48      -4.534   9.181   5.862  1.00 97.12           C  
ATOM    346  O   GLU A  48      -2.710   7.716   3.781  1.00 97.12           O  
ATOM    347  CG  GLU A  48      -3.773   8.962   7.161  1.00 97.12           C  
ATOM    348  CD  GLU A  48      -4.613   8.310   8.247  1.00 97.12           C  
ATOM    349  OE1 GLU A  48      -4.102   8.108   9.372  1.00 97.12           O  
ATOM    350  OE2 GLU A  48      -5.793   7.998   7.971  1.00 97.12           O  
ATOM    351  N   PHE A  49      -1.365   9.107   4.997  1.00 97.85           N  
ATOM    352  CA  PHE A  49      -0.177   8.269   4.889  1.00 97.85           C  
ATOM    353  C   PHE A  49      -0.333   6.999   5.717  1.00 97.85           C  
ATOM    354  CB  PHE A  49       1.069   9.039   5.339  1.00 97.85           C  
ATOM    355  O   PHE A  49      -0.806   7.047   6.854  1.00 97.85           O  
ATOM    356  CG  PHE A  49       2.331   8.220   5.312  1.00 97.85           C  
ATOM    357  CD1 PHE A  49       2.828   7.643   6.474  1.00 97.85           C  
ATOM    358  CD2 PHE A  49       3.022   8.028   4.122  1.00 97.85           C  
ATOM    359  CE1 PHE A  49       3.996   6.885   6.452  1.00 97.85           C  
ATOM    360  CE2 PHE A  49       4.191   7.272   4.092  1.00 97.85           C  
ATOM    361  CZ  PHE A  49       4.676   6.702   5.258  1.00 97.85           C  
ATOM    362  N   VAL A  50       0.192   5.796   5.098  1.00 98.47           N  
ATOM    363  CA  VAL A  50       0.065   4.523   5.800  1.00 98.47           C  
ATOM    364  C   VAL A  50       1.448   3.919   6.030  1.00 98.47           C  
ATOM    365  CB  VAL A  50      -0.826   3.531   5.019  1.00 98.47           C  
ATOM    366  O   VAL A  50       1.808   3.591   7.163  1.00 98.47           O  
ATOM    367  CG1 VAL A  50      -0.743   2.133   5.630  1.00 98.47           C  
ATOM    368  CG2 VAL A  50      -2.273   4.020   4.992  1.00 98.47           C  
ATOM    369  N   ALA A  51       2.238   3.793   5.001  1.00 98.43           N  
ATOM    370  CA  ALA A  51       3.547   3.154   5.103  1.00 98.43           C  
ATOM    371  C   ALA A  51       4.421   3.499   3.900  1.00 98.43           C  
ATOM    372  CB  ALA A  51       3.392   1.640   5.227  1.00 98.43           C  
ATOM    373  O   ALA A  51       3.910   3.837   2.830  1.00 98.43           O  
ATOM    374  N   ASP A  52       5.741   3.358   4.097  1.00 97.53           N  
ATOM    375  CA  ASP A  52       6.710   3.646   3.045  1.00 97.53           C  
ATOM    376  C   ASP A  52       7.933   2.738   3.160  1.00 97.53           C  
ATOM    377  CB  ASP A  52       7.139   5.114   3.096  1.00 97.53           C  
ATOM    378  O   ASP A  52       8.341   2.376   4.266  1.00 97.53           O  
ATOM    379  CG  ASP A  52       8.168   5.469   2.037  1.00 97.53           C  
ATOM    380  OD1 ASP A  52       9.378   5.504   2.351  1.00 97.53           O  
ATOM    381  OD2 ASP A  52       7.766   5.718   0.880  1.00 97.53           O  
ATOM    382  N   ILE A  53       8.434   2.448   2.013  1.00 97.60           N  
ATOM    383  CA  ILE A  53       9.657   1.655   1.944  1.00 97.60           C  
ATOM    384  C   ILE A  53      10.598   2.249   0.898  1.00 97.60           C  
ATOM    385  CB  ILE A  53       9.355   0.176   1.615  1.00 97.60           C  
ATOM    386  O   ILE A  53      10.157   2.678  -0.171  1.00 97.60           O  
ATOM    387  CG1 ILE A  53      10.635  -0.662   1.699  1.00 97.60           C  
ATOM    388  CG2 ILE A  53       8.708   0.052   0.233  1.00 97.60           C  
ATOM    389  CD1 ILE A  53      10.393  -2.165   1.699  1.00 97.60           C  
ATOM    390  N   ASN A  54      11.896   2.381   1.296  1.00 95.57           N  
ATOM    391  CA  ASN A  54      12.846   2.992   0.373  1.00 95.57           C  
ATOM    392  C   ASN A  54      13.178   2.059  -0.789  1.00 95.57           C  
ATOM    393  CB  ASN A  54      14.125   3.397   1.109  1.00 95.57           C  
ATOM    394  O   ASN A  54      12.628   0.961  -0.885  1.00 95.57           O  
ATOM    395  CG  ASN A  54      14.997   2.209   1.464  1.00 95.57           C  
ATOM    396  ND2 ASN A  54      16.239   2.478   1.847  1.00 95.57           N  
ATOM    397  OD1 ASN A  54      14.557   1.058   1.395  1.00 95.57           O  
ATOM    398  N   TRP A  55      14.049   2.543  -1.647  1.00 94.51           N  
ATOM    399  CA  TRP A  55      14.266   1.934  -2.955  1.00 94.51           C  
ATOM    400  C   TRP A  55      14.925   0.566  -2.816  1.00 94.51           C  
ATOM    401  CB  TRP A  55      15.129   2.842  -3.835  1.00 94.51           C  
ATOM    402  O   TRP A  55      14.745  -0.307  -3.669  1.00 94.51           O  
ATOM    403  CG  TRP A  55      16.486   3.132  -3.266  1.00 94.51           C  
ATOM    404  CD1 TRP A  55      16.829   4.166  -2.440  1.00 94.51           C  
ATOM    405  CD2 TRP A  55      17.682   2.378  -3.485  1.00 94.51           C  
ATOM    406  CE2 TRP A  55      18.715   3.014  -2.759  1.00 94.51           C  
ATOM    407  CE3 TRP A  55      17.982   1.226  -4.224  1.00 94.51           C  
ATOM    408  NE1 TRP A  55      18.169   4.101  -2.132  1.00 94.51           N  
ATOM    409  CH2 TRP A  55      20.293   1.405  -3.484  1.00 94.51           C  
ATOM    410  CZ2 TRP A  55      20.027   2.534  -2.752  1.00 94.51           C  
ATOM    411  CZ3 TRP A  55      19.288   0.750  -4.215  1.00 94.51           C  
ATOM    412  N   SER A  56      15.800   0.434  -1.686  1.00 92.38           N  
ATOM    413  CA  SER A  56      16.505  -0.832  -1.515  1.00 92.38           C  
ATOM    414  C   SER A  56      15.709  -1.795  -0.640  1.00 92.38           C  
ATOM    415  CB  SER A  56      17.887  -0.598  -0.903  1.00 92.38           C  
ATOM    416  O   SER A  56      16.022  -2.986  -0.575  1.00 92.38           O  
ATOM    417  OG  SER A  56      17.774  -0.154   0.438  1.00 92.38           O  
ATOM    418  N   GLY A  57      14.747  -1.277  -0.002  1.00 93.84           N  
ATOM    419  CA  GLY A  57      13.976  -2.090   0.925  1.00 93.84           C  
ATOM    420  C   GLY A  57      14.558  -2.112   2.325  1.00 93.84           C  
ATOM    421  O   GLY A  57      14.070  -2.837   3.195  1.00 93.84           O  
ATOM    422  N   SER A  58      15.589  -1.401   2.575  1.00 93.63           N  
ATOM    423  CA  SER A  58      16.351  -1.448   3.819  1.00 93.63           C  
ATOM    424  C   SER A  58      15.697  -0.594   4.900  1.00 93.63           C  
ATOM    425  CB  SER A  58      17.787  -0.977   3.586  1.00 93.63           C  
ATOM    426  O   SER A  58      15.985  -0.758   6.087  1.00 93.63           O  
ATOM    427  OG  SER A  58      17.807   0.347   3.080  1.00 93.63           O  
ATOM    428  N   SER A  59      14.900   0.270   4.513  1.00 94.99           N  
ATOM    429  CA  SER A  59      14.241   1.169   5.455  1.00 94.99           C  
ATOM    430  C   SER A  59      12.738   1.225   5.205  1.00 94.99           C  
ATOM    431  CB  SER A  59      14.835   2.575   5.361  1.00 94.99           C  
ATOM    432  O   SER A  59      12.299   1.398   4.067  1.00 94.99           O  
ATOM    433  OG  SER A  59      14.184   3.457   6.259  1.00 94.99           O  
ATOM    434  N   THR A  60      12.031   1.067   6.313  1.00 96.99           N  
ATOM    435  CA  THR A  60      10.579   1.175   6.215  1.00 96.99           C  
ATOM    436  C   THR A  60      10.034   2.120   7.282  1.00 96.99           C  
ATOM    437  CB  THR A  60       9.906  -0.203   6.352  1.00 96.99           C  
ATOM    438  O   THR A  60      10.686   2.356   8.301  1.00 96.99           O  
ATOM    439  CG2 THR A  60      10.471  -1.194   5.341  1.00 96.99           C  
ATOM    440  OG1 THR A  60      10.129  -0.707   7.675  1.00 96.99           O  
ATOM    441  N   TYR A  61       8.922   2.691   6.963  1.00 97.39           N  
ATOM    442  CA  TYR A  61       8.173   3.520   7.900  1.00 97.39           C  
ATOM    443  C   TYR A  61       6.687   3.181   7.862  1.00 97.39           C  
ATOM    444  CB  TYR A  61       8.377   5.005   7.585  1.00 97.39           C  
ATOM    445  O   TYR A  61       6.092   3.093   6.786  1.00 97.39           O  
ATOM    446  CG  TYR A  61       7.804   5.931   8.630  1.00 97.39           C  
ATOM    447  CD1 TYR A  61       6.460   6.298   8.603  1.00 97.39           C  
ATOM    448  CD2 TYR A  61       8.605   6.443   9.646  1.00 97.39           C  
ATOM    449  CE1 TYR A  61       5.928   7.153   9.563  1.00 97.39           C  
ATOM    450  CE2 TYR A  61       8.084   7.298  10.611  1.00 97.39           C  
ATOM    451  OH  TYR A  61       6.225   8.493  11.514  1.00 97.39           O  
ATOM    452  CZ  TYR A  61       6.746   7.646  10.562  1.00 97.39           C  
ATOM    453  N   VAL A  62       6.109   2.995   9.039  1.00 98.19           N  
ATOM    454  CA  VAL A  62       4.681   2.725   9.170  1.00 98.19           C  
ATOM    455  C   VAL A  62       4.039   3.766  10.084  1.00 98.19           C  
ATOM    456  CB  VAL A  62       4.420   1.303   9.715  1.00 98.19           C  
ATOM    457  O   VAL A  62       4.594   4.108  11.131  1.00 98.19           O  
ATOM    458  CG1 VAL A  62       2.924   1.070   9.920  1.00 98.19           C  
ATOM    459  CG2 VAL A  62       5.003   0.255   8.770  1.00 98.19           C  
ATOM    460  N   ALA A  63       2.927   4.286   9.676  1.00 97.86           N  
ATOM    461  CA  ALA A  63       2.246   5.330  10.438  1.00 97.86           C  
ATOM    462  C   ALA A  63       1.824   4.820  11.812  1.00 97.86           C  
ATOM    463  CB  ALA A  63       1.032   5.844   9.668  1.00 97.86           C  
ATOM    464  O   ALA A  63       1.512   3.637  11.973  1.00 97.86           O  
ATOM    465  N   ASP A  64       1.754   5.728  12.767  1.00 97.54           N  
ATOM    466  CA  ASP A  64       1.382   5.402  14.141  1.00 97.54           C  
ATOM    467  C   ASP A  64      -0.026   4.815  14.203  1.00 97.54           C  
ATOM    468  CB  ASP A  64       1.474   6.643  15.030  1.00 97.54           C  
ATOM    469  O   ASP A  64      -0.302   3.936  15.023  1.00 97.54           O  
ATOM    470  CG  ASP A  64       2.905   7.032  15.359  1.00 97.54           C  
ATOM    471  OD1 ASP A  64       3.824   6.213  15.144  1.00 97.54           O  
ATOM    472  OD2 ASP A  64       3.114   8.167  15.840  1.00 97.54           O  
ATOM    473  N   SER A  65      -0.876   5.272  13.372  1.00 96.25           N  
ATOM    474  CA  SER A  65      -2.274   4.854  13.383  1.00 96.25           C  
ATOM    475  C   SER A  65      -2.405   3.357  13.121  1.00 96.25           C  
ATOM    476  CB  SER A  65      -3.076   5.634  12.340  1.00 96.25           C  
ATOM    477  O   SER A  65      -3.409   2.743  13.489  1.00 96.25           O  
ATOM    478  OG  SER A  65      -2.570   5.398  11.037  1.00 96.25           O  
ATOM    479  N   VAL A  66      -1.426   2.748  12.460  1.00 97.91           N  
ATOM    480  CA  VAL A  66      -1.560   1.335  12.124  1.00 97.91           C  
ATOM    481  C   VAL A  66      -0.345   0.565  12.636  1.00 97.91           C  
ATOM    482  CB  VAL A  66      -1.721   1.126  10.602  1.00 97.91           C  
ATOM    483  O   VAL A  66      -0.114  -0.580  12.238  1.00 97.91           O  
ATOM    484  CG1 VAL A  66      -3.029   1.741  10.108  1.00 97.91           C  
ATOM    485  CG2 VAL A  66      -0.530   1.722   9.853  1.00 97.91           C  
ATOM    486  N   LYS A  67       0.489   1.201  13.418  1.00 96.70           N  
ATOM    487  CA  LYS A  67       1.698   0.579  13.948  1.00 96.70           C  
ATOM    488  C   LYS A  67       1.370  -0.706  14.702  1.00 96.70           C  
ATOM    489  CB  LYS A  67       2.445   1.549  14.865  1.00 96.70           C  
ATOM    490  O   LYS A  67       0.426  -0.744  15.494  1.00 96.70           O  
ATOM    491  CG  LYS A  67       3.852   1.099  15.229  1.00 96.70           C  
ATOM    492  CD  LYS A  67       4.620   2.197  15.953  1.00 96.70           C  
ATOM    493  CE  LYS A  67       6.067   1.794  16.206  1.00 96.70           C  
ATOM    494  NZ  LYS A  67       6.840   2.891  16.861  1.00 96.70           N  
ATOM    495  N   GLY A  68       2.125  -1.681  14.408  1.00 97.27           N  
ATOM    496  CA  GLY A  68       1.934  -2.966  15.060  1.00 97.27           C  
ATOM    497  C   GLY A  68       0.966  -3.872  14.323  1.00 97.27           C  
ATOM    498  O   GLY A  68       0.866  -5.062  14.627  1.00 97.27           O  
ATOM    499  N   ARG A  69       0.241  -3.339  13.258  1.00 98.40           N  
ATOM    500  CA  ARG A  69      -0.746  -4.137  12.538  1.00 98.40           C  
ATOM    501  C   ARG A  69      -0.394  -4.238  11.058  1.00 98.40           C  
ATOM    502  CB  ARG A  69      -2.145  -3.539  12.703  1.00 98.40           C  
ATOM    503  O   ARG A  69      -0.698  -5.242  10.409  1.00 98.40           O  
ATOM    504  CG  ARG A  69      -2.629  -3.492  14.144  1.00 98.40           C  
ATOM    505  CD  ARG A  69      -4.067  -3.002  14.240  1.00 98.40           C  
ATOM    506  NE  ARG A  69      -4.183  -1.595  13.869  1.00 98.40           N  
ATOM    507  NH1 ARG A  69      -5.171  -2.003  11.821  1.00 98.40           N  
ATOM    508  NH2 ARG A  69      -4.761   0.150  12.493  1.00 98.40           N  
ATOM    509  CZ  ARG A  69      -4.705  -1.152  12.728  1.00 98.40           C  
ATOM    510  N   PHE A  70       0.210  -3.219  10.579  1.00 98.60           N  
ATOM    511  CA  PHE A  70       0.552  -3.192   9.162  1.00 98.60           C  
ATOM    512  C   PHE A  70       2.058  -3.308   8.967  1.00 98.60           C  
ATOM    513  CB  PHE A  70       0.034  -1.907   8.507  1.00 98.60           C  
ATOM    514  O   PHE A  70       2.836  -2.858   9.811  1.00 98.60           O  
ATOM    515  CG  PHE A  70      -1.467  -1.815   8.453  1.00 98.60           C  
ATOM    516  CD1 PHE A  70      -2.255  -2.583   9.302  1.00 98.60           C  
ATOM    517  CD2 PHE A  70      -2.090  -0.960   7.553  1.00 98.60           C  
ATOM    518  CE1 PHE A  70      -3.645  -2.499   9.254  1.00 98.60           C  
ATOM    519  CE2 PHE A  70      -3.478  -0.872   7.500  1.00 98.60           C  
ATOM    520  CZ  PHE A  70      -4.253  -1.643   8.350  1.00 98.60           C  
ATOM    521  N   THR A  71       2.425  -3.943   7.860  1.00 98.41           N  
ATOM    522  CA  THR A  71       3.822  -4.049   7.454  1.00 98.41           C  
ATOM    523  C   THR A  71       3.963  -3.862   5.946  1.00 98.41           C  
ATOM    524  CB  THR A  71       4.421  -5.407   7.864  1.00 98.41           C  
ATOM    525  O   THR A  71       3.146  -4.368   5.174  1.00 98.41           O  
ATOM    526  CG2 THR A  71       5.924  -5.445   7.610  1.00 98.41           C  
ATOM    527  OG1 THR A  71       4.177  -5.629   9.258  1.00 98.41           O  
ATOM    528  N   ILE A  72       4.987  -3.174   5.582  1.00 98.62           N  
ATOM    529  CA  ILE A  72       5.254  -2.965   4.163  1.00 98.62           C  
ATOM    530  C   ILE A  72       6.513  -3.728   3.758  1.00 98.62           C  
ATOM    531  CB  ILE A  72       5.408  -1.463   3.832  1.00 98.62           C  
ATOM    532  O   ILE A  72       7.460  -3.837   4.540  1.00 98.62           O  
ATOM    533  CG1 ILE A  72       5.514  -1.259   2.316  1.00 98.62           C  
ATOM    534  CG2 ILE A  72       6.624  -0.873   4.551  1.00 98.62           C  
ATOM    535  CD1 ILE A  72       5.416   0.196   1.879  1.00 98.62           C  
ATOM    536  N   SER A  73       6.423  -4.301   2.550  1.00 98.55           N  
ATOM    537  CA  SER A  73       7.551  -5.014   1.959  1.00 98.55           C  
ATOM    538  C   SER A  73       7.585  -4.836   0.445  1.00 98.55           C  
ATOM    539  CB  SER A  73       7.485  -6.502   2.305  1.00 98.55           C  
ATOM    540  O   SER A  73       6.622  -4.349  -0.150  1.00 98.55           O  
ATOM    541  OG  SER A  73       6.305  -7.088   1.783  1.00 98.55           O  
ATOM    542  N   ARG A  74       8.698  -5.140  -0.107  1.00 97.86           N  
ATOM    543  CA  ARG A  74       8.829  -4.988  -1.552  1.00 97.86           C  
ATOM    544  C   ARG A  74       9.655  -6.122  -2.150  1.00 97.86           C  
ATOM    545  CB  ARG A  74       9.466  -3.639  -1.896  1.00 97.86           C  
ATOM    546  O   ARG A  74      10.445  -6.758  -1.449  1.00 97.86           O  
ATOM    547  CG  ARG A  74      10.935  -3.537  -1.516  1.00 97.86           C  
ATOM    548  CD  ARG A  74      11.518  -2.179  -1.882  1.00 97.86           C  
ATOM    549  NE  ARG A  74      11.514  -1.963  -3.326  1.00 97.86           N  
ATOM    550  NH1 ARG A  74      11.923   0.307  -3.195  1.00 97.86           N  
ATOM    551  NH2 ARG A  74      11.682  -0.702  -5.239  1.00 97.86           N  
ATOM    552  CZ  ARG A  74      11.706  -0.786  -3.917  1.00 97.86           C  
ATOM    553  N   ASP A  75       9.442  -6.367  -3.505  1.00 97.83           N  
ATOM    554  CA  ASP A  75      10.166  -7.316  -4.344  1.00 97.83           C  
ATOM    555  C   ASP A  75      10.654  -6.652  -5.629  1.00 97.83           C  
ATOM    556  CB  ASP A  75       9.282  -8.520  -4.677  1.00 97.83           C  
ATOM    557  O   ASP A  75       9.873  -6.436  -6.558  1.00 97.83           O  
ATOM    558  CG  ASP A  75      10.042  -9.643  -5.362  1.00 97.83           C  
ATOM    559  OD1 ASP A  75      11.047  -9.366  -6.052  1.00 97.83           O  
ATOM    560  OD2 ASP A  75       9.631 -10.814  -5.212  1.00 97.83           O  
ATOM    561  N   ASN A  76      11.892  -6.442  -5.676  1.00 95.66           N  
ATOM    562  CA  ASN A  76      12.457  -5.687  -6.789  1.00 95.66           C  
ATOM    563  C   ASN A  76      12.437  -6.495  -8.083  1.00 95.66           C  
ATOM    564  CB  ASN A  76      13.885  -5.240  -6.465  1.00 95.66           C  
ATOM    565  O   ASN A  76      12.283  -5.933  -9.169  1.00 95.66           O  
ATOM    566  CG  ASN A  76      13.925  -4.052  -5.524  1.00 95.66           C  
ATOM    567  ND2 ASN A  76      15.093  -3.791  -4.948  1.00 95.66           N  
ATOM    568  OD1 ASN A  76      12.915  -3.374  -5.317  1.00 95.66           O  
ATOM    569  N   ALA A  77      12.533  -7.776  -7.948  1.00 96.19           N  
ATOM    570  CA  ALA A  77      12.517  -8.640  -9.126  1.00 96.19           C  
ATOM    571  C   ALA A  77      11.146  -8.630  -9.795  1.00 96.19           C  
ATOM    572  CB  ALA A  77      12.910 -10.065  -8.746  1.00 96.19           C  
ATOM    573  O   ALA A  77      11.047  -8.667 -11.024  1.00 96.19           O  
ATOM    574  N   LYS A  78      10.135  -8.421  -8.980  1.00 97.15           N  
ATOM    575  CA  LYS A  78       8.762  -8.437  -9.475  1.00 97.15           C  
ATOM    576  C   LYS A  78       8.229  -7.019  -9.660  1.00 97.15           C  
ATOM    577  CB  LYS A  78       7.856  -9.217  -8.522  1.00 97.15           C  
ATOM    578  O   LYS A  78       7.095  -6.830 -10.107  1.00 97.15           O  
ATOM    579  CG  LYS A  78       8.183 -10.700  -8.432  1.00 97.15           C  
ATOM    580  CD  LYS A  78       7.216 -11.431  -7.510  1.00 97.15           C  
ATOM    581  CE  LYS A  78       7.525 -12.921  -7.442  1.00 97.15           C  
ATOM    582  NZ  LYS A  78       6.643 -13.625  -6.464  1.00 97.15           N  
ATOM    583  N   ASN A  79       9.014  -6.082  -9.352  1.00 97.65           N  
ATOM    584  CA  ASN A  79       8.578  -4.690  -9.389  1.00 97.65           C  
ATOM    585  C   ASN A  79       7.265  -4.493  -8.637  1.00 97.65           C  
ATOM    586  CB  ASN A  79       8.439  -4.210 -10.835  1.00 97.65           C  
ATOM    587  O   ASN A  79       6.342  -3.856  -9.147  1.00 97.65           O  
ATOM    588  CG  ASN A  79       9.759  -4.209 -11.580  1.00 97.65           C  
ATOM    589  ND2 ASN A  79       9.693  -4.292 -12.904  1.00 97.65           N  
ATOM    590  OD1 ASN A  79      10.829  -4.135 -10.971  1.00 97.65           O  
ATOM    591  N   THR A  80       7.263  -5.050  -7.389  1.00 98.47           N  
ATOM    592  CA  THR A  80       6.015  -5.001  -6.636  1.00 98.47           C  
ATOM    593  C   THR A  80       6.276  -4.621  -5.181  1.00 98.47           C  
ATOM    594  CB  THR A  80       5.276  -6.351  -6.691  1.00 98.47           C  
ATOM    595  O   THR A  80       7.281  -5.031  -4.597  1.00 98.47           O  
ATOM    596  CG2 THR A  80       3.932  -6.272  -5.974  1.00 98.47           C  
ATOM    597  OG1 THR A  80       5.054  -6.712  -8.060  1.00 98.47           O  
ATOM    598  N   VAL A  81       5.361  -3.840  -4.572  1.00 98.50           N  
ATOM    599  CA  VAL A  81       5.348  -3.517  -3.149  1.00 98.50           C  
ATOM    600  C   VAL A  81       4.088  -4.087  -2.501  1.00 98.50           C  
ATOM    601  CB  VAL A  81       5.426  -1.992  -2.912  1.00 98.50           C  
ATOM    602  O   VAL A  81       3.021  -4.110  -3.120  1.00 98.50           O  
ATOM    603  CG1 VAL A  81       4.156  -1.303  -3.407  1.00 98.50           C  
ATOM    604  CG2 VAL A  81       5.658  -1.694  -1.432  1.00 98.50           C  
ATOM    605  N   TYR A  82       4.307  -4.590  -1.319  1.00 98.83           N  
ATOM    606  CA  TYR A  82       3.209  -5.242  -0.613  1.00 98.83           C  
ATOM    607  C   TYR A  82       2.889  -4.515   0.687  1.00 98.83           C  
ATOM    608  CB  TYR A  82       3.551  -6.707  -0.323  1.00 98.83           C  
ATOM    609  O   TYR A  82       3.778  -3.942   1.320  1.00 98.83           O  
ATOM    610  CG  TYR A  82       3.891  -7.507  -1.556  1.00 98.83           C  
ATOM    611  CD1 TYR A  82       2.888  -8.025  -2.373  1.00 98.83           C  
ATOM    612  CD2 TYR A  82       5.215  -7.748  -1.907  1.00 98.83           C  
ATOM    613  CE1 TYR A  82       3.197  -8.765  -3.509  1.00 98.83           C  
ATOM    614  CE2 TYR A  82       5.536  -8.486  -3.042  1.00 98.83           C  
ATOM    615  OH  TYR A  82       4.833  -9.721  -4.960  1.00 98.83           O  
ATOM    616  CZ  TYR A  82       4.521  -8.989  -3.836  1.00 98.83           C  
ATOM    617  N   LEU A  83       1.650  -4.520   1.062  1.00 98.87           N  
ATOM    618  CA  LEU A  83       1.176  -4.067   2.365  1.00 98.87           C  
ATOM    619  C   LEU A  83       0.415  -5.177   3.083  1.00 98.87           C  
ATOM    620  CB  LEU A  83       0.279  -2.835   2.211  1.00 98.87           C  
ATOM    621  O   LEU A  83      -0.698  -5.529   2.687  1.00 98.87           O  
ATOM    622  CG  LEU A  83      -0.199  -2.179   3.507  1.00 98.87           C  
ATOM    623  CD1 LEU A  83       0.977  -1.553   4.250  1.00 98.87           C  
ATOM    624  CD2 LEU A  83      -1.270  -1.133   3.213  1.00 98.87           C  
ATOM    625  N   GLN A  84       1.098  -5.702   4.052  1.00 98.75           N  
ATOM    626  CA  GLN A  84       0.441  -6.691   4.900  1.00 98.75           C  
ATOM    627  C   GLN A  84      -0.351  -6.017   6.017  1.00 98.75           C  
ATOM    628  CB  GLN A  84       1.466  -7.658   5.493  1.00 98.75           C  
ATOM    629  O   GLN A  84       0.215  -5.288   6.834  1.00 98.75           O  
ATOM    630  CG  GLN A  84       0.857  -8.726   6.391  1.00 98.75           C  
ATOM    631  CD  GLN A  84      -0.061  -9.671   5.639  1.00 98.75           C  
ATOM    632  NE2 GLN A  84      -1.265  -9.870   6.163  1.00 98.75           N  
ATOM    633  OE1 GLN A  84       0.308 -10.217   4.594  1.00 98.75           O  
ATOM    634  N   MET A  85      -1.645  -6.342   6.061  1.00 98.68           N  
ATOM    635  CA  MET A  85      -2.549  -5.751   7.045  1.00 98.68           C  
ATOM    636  C   MET A  85      -3.112  -6.819   7.976  1.00 98.68           C  
ATOM    637  CB  MET A  85      -3.691  -5.009   6.349  1.00 98.68           C  
ATOM    638  O   MET A  85      -3.856  -7.699   7.541  1.00 98.68           O  
ATOM    639  CG  MET A  85      -3.224  -3.978   5.334  1.00 98.68           C  
ATOM    640  SD  MET A  85      -4.620  -3.175   4.455  1.00 98.68           S  
ATOM    641  CE  MET A  85      -4.151  -1.431   4.634  1.00 98.68           C  
ATOM    642  N   ASN A  86      -2.825  -6.706   9.227  1.00 98.44           N  
ATOM    643  CA  ASN A  86      -3.272  -7.674  10.223  1.00 98.44           C  
ATOM    644  C   ASN A  86      -4.192  -7.031  11.256  1.00 98.44           C  
ATOM    645  CB  ASN A  86      -2.072  -8.326  10.914  1.00 98.44           C  
ATOM    646  O   ASN A  86      -4.159  -5.815  11.452  1.00 98.44           O  
ATOM    647  CG  ASN A  86      -1.166  -9.059   9.944  1.00 98.44           C  
ATOM    648  ND2 ASN A  86       0.118  -8.721   9.961  1.00 98.44           N  
ATOM    649  OD1 ASN A  86      -1.617  -9.920   9.184  1.00 98.44           O  
ATOM    650  N   ARG A  87      -5.086  -7.862  11.856  1.00 97.86           N  
ATOM    651  CA  ARG A  87      -6.009  -7.402  12.888  1.00 97.86           C  
ATOM    652  C   ARG A  87      -6.740  -6.139  12.446  1.00 97.86           C  
ATOM    653  CB  ARG A  87      -5.264  -7.144  14.200  1.00 97.86           C  
ATOM    654  O   ARG A  87      -6.761  -5.142  13.170  1.00 97.86           O  
ATOM    655  CG  ARG A  87      -4.588  -8.378  14.777  1.00 97.86           C  
ATOM    656  CD  ARG A  87      -3.798  -8.050  16.037  1.00 97.86           C  
ATOM    657  NE  ARG A  87      -2.948  -9.165  16.445  1.00 97.86           N  
ATOM    658  NH1 ARG A  87      -1.460  -7.863  17.639  1.00 97.86           N  
ATOM    659  NH2 ARG A  87      -1.157 -10.131  17.508  1.00 97.86           N  
ATOM    660  CZ  ARG A  87      -1.857  -9.051  17.196  1.00 97.86           C  
ATOM    661  N   LEU A  88      -7.391  -6.233  11.252  1.00 98.24           N  
ATOM    662  CA  LEU A  88      -8.078  -5.108  10.626  1.00 98.24           C  
ATOM    663  C   LEU A  88      -9.229  -4.620  11.500  1.00 98.24           C  
ATOM    664  CB  LEU A  88      -8.603  -5.504   9.244  1.00 98.24           C  
ATOM    665  O   LEU A  88      -9.895  -5.420  12.161  1.00 98.24           O  
ATOM    666  CG  LEU A  88      -7.573  -5.551   8.115  1.00 98.24           C  
ATOM    667  CD1 LEU A  88      -8.126  -6.325   6.923  1.00 98.24           C  
ATOM    668  CD2 LEU A  88      -7.168  -4.140   7.701  1.00 98.24           C  
ATOM    669  N   LYS A  89      -9.371  -3.324  11.479  1.00 97.77           N  
ATOM    670  CA  LYS A  89     -10.463  -2.624  12.149  1.00 97.77           C  
ATOM    671  C   LYS A  89     -11.375  -1.934  11.139  1.00 97.77           C  
ATOM    672  CB  LYS A  89      -9.914  -1.601  13.144  1.00 97.77           C  
ATOM    673  O   LYS A  89     -10.942  -1.592  10.036  1.00 97.77           O  
ATOM    674  CG  LYS A  89      -9.006  -2.199  14.209  1.00 97.77           C  
ATOM    675  CD  LYS A  89      -8.402  -1.120  15.098  1.00 97.77           C  
ATOM    676  CE  LYS A  89      -7.500  -1.717  16.170  1.00 97.77           C  
ATOM    677  NZ  LYS A  89      -6.873  -0.661  17.019  1.00 97.77           N  
ATOM    678  N   PRO A  90     -12.686  -1.823  11.598  1.00 97.33           N  
ATOM    679  CA  PRO A  90     -13.594  -1.116  10.693  1.00 97.33           C  
ATOM    680  C   PRO A  90     -13.050   0.242  10.253  1.00 97.33           C  
ATOM    681  CB  PRO A  90     -14.866  -0.949  11.529  1.00 97.33           C  
ATOM    682  O   PRO A  90     -13.348   0.701   9.147  1.00 97.33           O  
ATOM    683  CG  PRO A  90     -14.883  -2.136  12.438  1.00 97.33           C  
ATOM    684  CD  PRO A  90     -13.475  -2.423  12.873  1.00 97.33           C  
ATOM    685  N   GLU A  91     -12.212   0.846  11.013  1.00 96.49           N  
ATOM    686  CA  GLU A  91     -11.613   2.143  10.709  1.00 96.49           C  
ATOM    687  C   GLU A  91     -10.612   2.034   9.563  1.00 96.49           C  
ATOM    688  CB  GLU A  91     -10.931   2.724  11.950  1.00 96.49           C  
ATOM    689  O   GLU A  91     -10.211   3.045   8.984  1.00 96.49           O  
ATOM    690  CG  GLU A  91     -11.893   3.057  13.082  1.00 96.49           C  
ATOM    691  CD  GLU A  91     -12.304   1.841  13.897  1.00 96.49           C  
ATOM    692  OE1 GLU A  91     -13.343   1.899  14.593  1.00 96.49           O  
ATOM    693  OE2 GLU A  91     -11.580   0.822  13.841  1.00 96.49           O  
ATOM    694  N   ASP A  92     -10.233   0.845   9.232  1.00 97.89           N  
ATOM    695  CA  ASP A  92      -9.258   0.630   8.167  1.00 97.89           C  
ATOM    696  C   ASP A  92      -9.935   0.609   6.798  1.00 97.89           C  
ATOM    697  CB  ASP A  92      -8.493  -0.676   8.395  1.00 97.89           C  
ATOM    698  O   ASP A  92      -9.268   0.465   5.772  1.00 97.89           O  
ATOM    699  CG  ASP A  92      -7.603  -0.635   9.625  1.00 97.89           C  
ATOM    700  OD1 ASP A  92      -7.026   0.433   9.924  1.00 97.89           O  
ATOM    701  OD2 ASP A  92      -7.475  -1.680  10.298  1.00 97.89           O  
ATOM    702  N   THR A  93     -11.267   0.751   6.791  1.00 98.23           N  
ATOM    703  CA  THR A  93     -12.019   0.805   5.541  1.00 98.23           C  
ATOM    704  C   THR A  93     -11.671   2.066   4.755  1.00 98.23           C  
ATOM    705  CB  THR A  93     -13.536   0.761   5.800  1.00 98.23           C  
ATOM    706  O   THR A  93     -11.850   3.181   5.249  1.00 98.23           O  
ATOM    707  CG2 THR A  93     -14.321   0.950   4.506  1.00 98.23           C  
ATOM    708  OG1 THR A  93     -13.880  -0.507   6.373  1.00 98.23           O  
ATOM    709  N   ALA A  94     -11.200   1.906   3.527  1.00 98.51           N  
ATOM    710  CA  ALA A  94     -10.780   3.020   2.682  1.00 98.51           C  
ATOM    711  C   ALA A  94     -10.311   2.527   1.316  1.00 98.51           C  
ATOM    712  CB  ALA A  94      -9.672   3.818   3.365  1.00 98.51           C  
ATOM    713  O   ALA A  94     -10.286   1.320   1.060  1.00 98.51           O  
ATOM    714  N   VAL A  95     -10.098   3.450   0.428  1.00 98.66           N  
ATOM    715  CA  VAL A  95      -9.370   3.169  -0.805  1.00 98.66           C  
ATOM    716  C   VAL A  95      -7.869   3.310  -0.562  1.00 98.66           C  
ATOM    717  CB  VAL A  95      -9.815   4.102  -1.952  1.00 98.66           C  
ATOM    718  O   VAL A  95      -7.408   4.344  -0.073  1.00 98.66           O  
ATOM    719  CG1 VAL A  95      -8.931   3.905  -3.182  1.00 98.66           C  
ATOM    720  CG2 VAL A  95     -11.282   3.857  -2.300  1.00 98.66           C  
ATOM    721  N   TYR A  96      -7.156   2.288  -0.868  1.00 98.77           N  
ATOM    722  CA  TYR A  96      -5.709   2.276  -0.680  1.00 98.77           C  
ATOM    723  C   TYR A  96      -4.986   2.439  -2.012  1.00 98.77           C  
ATOM    724  CB  TYR A  96      -5.266   0.977  -0.001  1.00 98.77           C  
ATOM    725  O   TYR A  96      -5.264   1.715  -2.970  1.00 98.77           O  
ATOM    726  CG  TYR A  96      -5.626   0.904   1.463  1.00 98.77           C  
ATOM    727  CD1 TYR A  96      -4.663   1.110   2.448  1.00 98.77           C  
ATOM    728  CD2 TYR A  96      -6.929   0.627   1.864  1.00 98.77           C  
ATOM    729  CE1 TYR A  96      -4.990   1.042   3.799  1.00 98.77           C  
ATOM    730  CE2 TYR A  96      -7.267   0.557   3.211  1.00 98.77           C  
ATOM    731  OH  TYR A  96      -6.622   0.697   5.505  1.00 98.77           O  
ATOM    732  CZ  TYR A  96      -6.292   0.766   4.170  1.00 98.77           C  
ATOM    733  N   SER A  97      -4.126   3.398  -2.070  1.00 98.70           N  
ATOM    734  CA  SER A  97      -3.362   3.667  -3.284  1.00 98.70           C  
ATOM    735  C   SER A  97      -1.863   3.672  -3.004  1.00 98.70           C  
ATOM    736  CB  SER A  97      -3.779   5.005  -3.895  1.00 98.70           C  
ATOM    737  O   SER A  97      -1.419   4.191  -1.978  1.00 98.70           O  
ATOM    738  OG  SER A  97      -5.180   5.048  -4.104  1.00 98.70           O  
ATOM    739  N   CYS A  98      -1.125   3.058  -3.909  1.00 98.38           N  
ATOM    740  CA  CYS A  98       0.325   3.148  -3.777  1.00 98.38           C  
ATOM    741  C   CYS A  98       0.874   4.320  -4.582  1.00 98.38           C  
ATOM    742  CB  CYS A  98       0.986   1.848  -4.235  1.00 98.38           C  
ATOM    743  O   CYS A  98       0.189   4.854  -5.456  1.00 98.38           O  
ATOM    744  SG  CYS A  98       0.801   1.520  -6.001  1.00 98.38           S  
ATOM    745  N   ALA A  99       2.049   4.836  -4.165  1.00 97.95           N  
ATOM    746  CA  ALA A  99       2.689   5.979  -4.810  1.00 97.95           C  
ATOM    747  C   ALA A  99       4.202   5.793  -4.880  1.00 97.95           C  
ATOM    748  CB  ALA A  99       2.349   7.269  -4.067  1.00 97.95           C  
ATOM    749  O   ALA A  99       4.787   5.094  -4.049  1.00 97.95           O  
ATOM    750  N   ALA A 100       4.779   6.364  -5.927  1.00 96.87           N  
ATOM    751  CA  ALA A 100       6.217   6.231  -6.149  1.00 96.87           C  
ATOM    752  C   ALA A 100       6.920   7.578  -6.008  1.00 96.87           C  
ATOM    753  CB  ALA A 100       6.489   5.634  -7.527  1.00 96.87           C  
ATOM    754  O   ALA A 100       6.430   8.596  -6.502  1.00 96.87           O  
ATOM    755  N   ALA A 101       7.970   7.636  -5.384  1.00 94.27           N  
ATOM    756  CA  ALA A 101       8.805   8.821  -5.205  1.00 94.27           C  
ATOM    757  C   ALA A 101      10.210   8.590  -5.754  1.00 94.27           C  
ATOM    758  CB  ALA A 101       8.871   9.207  -3.729  1.00 94.27           C  
ATOM    759  O   ALA A 101      10.884   7.632  -5.370  1.00 94.27           O  
ATOM    760  N   PRO A 102      10.615   9.480  -6.702  1.00 89.24           N  
ATOM    761  CA  PRO A 102      11.969   9.406  -7.254  1.00 89.24           C  
ATOM    762  C   PRO A 102      13.049   9.647  -6.201  1.00 89.24           C  
ATOM    763  CB  PRO A 102      11.981  10.514  -8.310  1.00 89.24           C  
ATOM    764  O   PRO A 102      12.841  10.421  -5.263  1.00 89.24           O  
ATOM    765  CG  PRO A 102      10.551  10.929  -8.444  1.00 89.24           C  
ATOM    766  CD  PRO A 102       9.798  10.442  -7.239  1.00 89.24           C  
ATOM    767  N   GLY A 103      14.048   8.747  -5.994  1.00 77.61           N  
ATOM    768  CA  GLY A 103      15.205   9.289  -5.300  1.00 77.61           C  
ATOM    769  C   GLY A 103      15.940   8.255  -4.468  1.00 77.61           C  
ATOM    770  O   GLY A 103      15.392   7.194  -4.162  1.00 77.61           O  
ATOM    771  N   GLY A 104      17.266   8.216  -4.332  1.00 66.80           N  
ATOM    772  CA  GLY A 104      18.515   7.764  -3.739  1.00 66.80           C  
ATOM    773  C   GLY A 104      18.580   7.988  -2.240  1.00 66.80           C  
ATOM    774  O   GLY A 104      19.616   7.753  -1.616  1.00 66.80           O  
ATOM    775  N   GLY A 105      17.425   8.460  -1.628  1.00 70.80           N  
ATOM    776  CA  GLY A 105      17.620   8.548  -0.189  1.00 70.80           C  
ATOM    777  C   GLY A 105      17.311   7.251   0.535  1.00 70.80           C  
ATOM    778  O   GLY A 105      16.646   6.370  -0.014  1.00 70.80           O  
ATOM    779  N   LEU A 106      18.222   6.977   1.573  1.00 76.38           N  
ATOM    780  CA  LEU A 106      18.205   5.747   2.357  1.00 76.38           C  
ATOM    781  C   LEU A 106      17.077   5.772   3.383  1.00 76.38           C  
ATOM    782  CB  LEU A 106      19.548   5.542   3.062  1.00 76.38           C  
ATOM    783  O   LEU A 106      16.713   4.732   3.937  1.00 76.38           O  
ATOM    784  CG  LEU A 106      20.753   5.271   2.160  1.00 76.38           C  
ATOM    785  CD1 LEU A 106      22.039   5.269   2.980  1.00 76.38           C  
ATOM    786  CD2 LEU A 106      20.582   3.949   1.420  1.00 76.38           C  
ATOM    787  N   ARG A 107      16.388   7.019   3.458  1.00 85.89           N  
ATOM    788  CA  ARG A 107      15.421   7.054   4.550  1.00 85.89           C  
ATOM    789  C   ARG A 107      13.992   7.007   4.019  1.00 85.89           C  
ATOM    790  CB  ARG A 107      15.621   8.307   5.405  1.00 85.89           C  
ATOM    791  O   ARG A 107      13.685   7.620   2.995  1.00 85.89           O  
ATOM    792  CG  ARG A 107      16.919   8.312   6.197  1.00 85.89           C  
ATOM    793  CD  ARG A 107      16.958   9.449   7.209  1.00 85.89           C  
ATOM    794  NE  ARG A 107      18.192   9.434   7.989  1.00 85.89           N  
ATOM    795  NH1 ARG A 107      17.352  10.703   9.727  1.00 85.89           N  
ATOM    796  NH2 ARG A 107      19.517   9.953   9.791  1.00 85.89           N  
ATOM    797  CZ  ARG A 107      18.351  10.030   9.167  1.00 85.89           C  
ATOM    798  N   ALA A 108      13.117   6.149   4.671  1.00 89.48           N  
ATOM    799  CA  ALA A 108      11.685   6.049   4.399  1.00 89.48           C  
ATOM    800  C   ALA A 108      10.890   6.999   5.288  1.00 89.48           C  
ATOM    801  CB  ALA A 108      11.206   4.613   4.597  1.00 89.48           C  
ATOM    802  O   ALA A 108      11.317   7.324   6.399  1.00 89.48           O  
ATOM    803  N   GLY A 109       9.812   7.584   4.676  1.00 89.44           N  
ATOM    804  CA  GLY A 109       8.985   8.453   5.498  1.00 89.44           C  
ATOM    805  C   GLY A 109       7.923   9.191   4.705  1.00 89.44           C  
ATOM    806  O   GLY A 109       7.898   9.121   3.475  1.00 89.44           O  
ATOM    807  N   PRO A 110       7.060   9.916   5.418  1.00 88.63           N  
ATOM    808  CA  PRO A 110       5.910  10.574   4.795  1.00 88.63           C  
ATOM    809  C   PRO A 110       6.292  11.856   4.058  1.00 88.63           C  
ATOM    810  CB  PRO A 110       4.992  10.880   5.981  1.00 88.63           C  
ATOM    811  O   PRO A 110       5.485  12.401   3.300  1.00 88.63           O  
ATOM    812  CG  PRO A 110       5.912  11.017   7.150  1.00 88.63           C  
ATOM    813  CD  PRO A 110       7.074  10.085   6.956  1.00 88.63           C  
ATOM    814  N   SER A 111       7.541  12.382   4.255  1.00 88.26           N  
ATOM    815  CA  SER A 111       7.921  13.699   3.754  1.00 88.26           C  
ATOM    816  C   SER A 111       8.417  13.620   2.314  1.00 88.26           C  
ATOM    817  CB  SER A 111       9.001  14.320   4.640  1.00 88.26           C  
ATOM    818  O   SER A 111       8.709  14.645   1.695  1.00 88.26           O  
ATOM    819  OG  SER A 111      10.166  13.513   4.654  1.00 88.26           O  
ATOM    820  N   ARG A 112       8.368  12.405   1.680  1.00 87.83           N  
ATOM    821  CA  ARG A 112       8.826  12.267   0.302  1.00 87.83           C  
ATOM    822  C   ARG A 112       7.858  12.936  -0.667  1.00 87.83           C  
ATOM    823  CB  ARG A 112       8.996  10.791  -0.063  1.00 87.83           C  
ATOM    824  O   ARG A 112       6.667  13.065  -0.374  1.00 87.83           O  
ATOM    825  CG  ARG A 112      10.154  10.109   0.649  1.00 87.83           C  
ATOM    826  CD  ARG A 112      10.364   8.686   0.151  1.00 87.83           C  
ATOM    827  NE  ARG A 112      11.469   8.030   0.843  1.00 87.83           N  
ATOM    828  NH1 ARG A 112      12.181   6.829  -0.998  1.00 87.83           N  
ATOM    829  NH2 ARG A 112      13.279   6.625   1.004  1.00 87.83           N  
ATOM    830  CZ  ARG A 112      12.307   7.163   0.281  1.00 87.83           C  
ATOM    831  N   ARG A 113       8.494  13.359  -1.671  1.00 91.58           N  
ATOM    832  CA  ARG A 113       7.689  13.878  -2.771  1.00 91.58           C  
ATOM    833  C   ARG A 113       7.270  12.759  -3.719  1.00 91.58           C  
ATOM    834  CB  ARG A 113       8.458  14.955  -3.539  1.00 91.58           C  
ATOM    835  O   ARG A 113       8.067  12.304  -4.541  1.00 91.58           O  
ATOM    836  CG  ARG A 113       7.597  15.764  -4.495  1.00 91.58           C  
ATOM    837  CD  ARG A 113       8.435  16.692  -5.363  1.00 91.58           C  
ATOM    838  NE  ARG A 113       7.919  18.058  -5.348  1.00 91.58           N  
ATOM    839  NH1 ARG A 113       9.242  18.798  -7.091  1.00 91.58           N  
ATOM    840  NH2 ARG A 113       7.777  20.234  -6.068  1.00 91.58           N  
ATOM    841  CZ  ARG A 113       8.314  19.027  -6.169  1.00 91.58           C  
ATOM    842  N   TYR A 114       5.963  12.385  -3.622  1.00 93.65           N  
ATOM    843  CA  TYR A 114       5.439  11.320  -4.469  1.00 93.65           C  
ATOM    844  C   TYR A 114       4.969  11.871  -5.810  1.00 93.65           C  
ATOM    845  CB  TYR A 114       4.286  10.594  -3.770  1.00 93.65           C  
ATOM    846  O   TYR A 114       4.107  12.751  -5.859  1.00 93.65           O  
ATOM    847  CG  TYR A 114       4.691   9.903  -2.490  1.00 93.65           C  
ATOM    848  CD1 TYR A 114       5.283   8.643  -2.513  1.00 93.65           C  
ATOM    849  CD2 TYR A 114       4.480  10.509  -1.256  1.00 93.65           C  
ATOM    850  CE1 TYR A 114       5.656   8.002  -1.336  1.00 93.65           C  
ATOM    851  CE2 TYR A 114       4.849   9.877  -0.073  1.00 93.65           C  
ATOM    852  OH  TYR A 114       5.802   7.996   1.045  1.00 93.65           O  
ATOM    853  CZ  TYR A 114       5.435   8.626  -0.123  1.00 93.65           C  
ATOM    854  N   GLU A 115       5.554  11.284  -6.886  1.00 93.53           N  
ATOM    855  CA  GLU A 115       5.314  11.832  -8.218  1.00 93.53           C  
ATOM    856  C   GLU A 115       4.252  11.028  -8.962  1.00 93.53           C  
ATOM    857  CB  GLU A 115       6.613  11.864  -9.028  1.00 93.53           C  
ATOM    858  O   GLU A 115       3.525  11.572  -9.796  1.00 93.53           O  
ATOM    859  CG  GLU A 115       7.650  12.839  -8.489  1.00 93.53           C  
ATOM    860  CD  GLU A 115       8.911  12.901  -9.336  1.00 93.53           C  
ATOM    861  OE1 GLU A 115       9.926  13.471  -8.872  1.00 93.53           O  
ATOM    862  OE2 GLU A 115       8.885  12.376 -10.471  1.00 93.53           O  
ATOM    863  N   TYR A 116       4.202   9.748  -8.608  1.00 96.14           N  
ATOM    864  CA  TYR A 116       3.279   8.870  -9.318  1.00 96.14           C  
ATOM    865  C   TYR A 116       2.313   8.197  -8.351  1.00 96.14           C  
ATOM    866  CB  TYR A 116       4.049   7.809 -10.111  1.00 96.14           C  
ATOM    867  O   TYR A 116       2.708   7.778  -7.261  1.00 96.14           O  
ATOM    868  CG  TYR A 116       5.130   8.378 -10.997  1.00 96.14           C  
ATOM    869  CD1 TYR A 116       4.812   9.016 -12.194  1.00 96.14           C  
ATOM    870  CD2 TYR A 116       6.470   8.279 -10.641  1.00 96.14           C  
ATOM    871  CE1 TYR A 116       5.804   9.540 -13.016  1.00 96.14           C  
ATOM    872  CE2 TYR A 116       7.471   8.800 -11.454  1.00 96.14           C  
ATOM    873  OH  TYR A 116       8.116   9.945 -13.447  1.00 96.14           O  
ATOM    874  CZ  TYR A 116       7.129   9.428 -12.638  1.00 96.14           C  
ATOM    875  N   TRP A 117       1.097   8.109  -8.862  1.00 97.29           N  
ATOM    876  CA  TRP A 117       0.052   7.582  -7.990  1.00 97.29           C  
ATOM    877  C   TRP A 117      -0.772   6.519  -8.709  1.00 97.29           C  
ATOM    878  CB  TRP A 117      -0.861   8.709  -7.501  1.00 97.29           C  
ATOM    879  O   TRP A 117      -1.096   6.669  -9.889  1.00 97.29           O  
ATOM    880  CG  TRP A 117      -0.168   9.727  -6.647  1.00 97.29           C  
ATOM    881  CD1 TRP A 117       0.609  10.769  -7.072  1.00 97.29           C  
ATOM    882  CD2 TRP A 117      -0.185   9.797  -5.217  1.00 97.29           C  
ATOM    883  CE2 TRP A 117       0.603  10.908  -4.844  1.00 97.29           C  
ATOM    884  CE3 TRP A 117      -0.791   9.027  -4.216  1.00 97.29           C  
ATOM    885  NE1 TRP A 117       1.075  11.483  -5.992  1.00 97.29           N  
ATOM    886  CH2 TRP A 117       0.196  10.498  -2.548  1.00 97.29           C  
ATOM    887  CZ2 TRP A 117       0.800  11.268  -3.508  1.00 97.29           C  
ATOM    888  CZ3 TRP A 117      -0.594   9.387  -2.888  1.00 97.29           C  
ATOM    889  N   GLY A 118      -1.056   5.552  -7.908  1.00 97.75           N  
ATOM    890  CA  GLY A 118      -1.999   4.573  -8.426  1.00 97.75           C  
ATOM    891  C   GLY A 118      -3.447   4.967  -8.209  1.00 97.75           C  
ATOM    892  O   GLY A 118      -3.735   5.920  -7.482  1.00 97.75           O  
ATOM    893  N   GLN A 119      -4.359   4.236  -8.821  1.00 96.85           N  
ATOM    894  CA  GLN A 119      -5.779   4.567  -8.756  1.00 96.85           C  
ATOM    895  C   GLN A 119      -6.408   4.043  -7.469  1.00 96.85           C  
ATOM    896  CB  GLN A 119      -6.519   4.003  -9.970  1.00 96.85           C  
ATOM    897  O   GLN A 119      -7.474   4.507  -7.058  1.00 96.85           O  
ATOM    898  CG  GLN A 119      -6.120   4.652 -11.289  1.00 96.85           C  
ATOM    899  CD  GLN A 119      -6.348   6.152 -11.298  1.00 96.85           C  
ATOM    900  NE2 GLN A 119      -5.325   6.905 -11.686  1.00 96.85           N  
ATOM    901  OE1 GLN A 119      -7.435   6.630 -10.959  1.00 96.85           O  
ATOM    902  N   GLY A 120      -5.743   3.047  -6.837  1.00 98.17           N  
ATOM    903  CA  GLY A 120      -6.209   2.570  -5.545  1.00 98.17           C  
ATOM    904  C   GLY A 120      -7.046   1.309  -5.640  1.00 98.17           C  
ATOM    905  O   GLY A 120      -7.443   0.902  -6.734  1.00 98.17           O  
ATOM    906  N   THR A 121      -7.203   0.621  -4.579  1.00 98.59           N  
ATOM    907  CA  THR A 121      -8.069  -0.541  -4.409  1.00 98.59           C  
ATOM    908  C   THR A 121      -8.901  -0.413  -3.136  1.00 98.59           C  
ATOM    909  CB  THR A 121      -7.251  -1.845  -4.362  1.00 98.59           C  
ATOM    910  O   THR A 121      -8.415   0.082  -2.117  1.00 98.59           O  
ATOM    911  CG2 THR A 121      -6.409  -1.920  -3.092  1.00 98.59           C  
ATOM    912  OG1 THR A 121      -8.145  -2.964  -4.396  1.00 98.59           O  
ATOM    913  N   GLN A 122     -10.158  -0.824  -3.254  1.00 98.42           N  
ATOM    914  CA  GLN A 122     -11.094  -0.701  -2.141  1.00 98.42           C  
ATOM    915  C   GLN A 122     -10.873  -1.805  -1.111  1.00 98.42           C  
ATOM    916  CB  GLN A 122     -12.537  -0.737  -2.647  1.00 98.42           C  
ATOM    917  O   GLN A 122     -10.777  -2.981  -1.465  1.00 98.42           O  
ATOM    918  CG  GLN A 122     -13.579  -0.657  -1.539  1.00 98.42           C  
ATOM    919  CD  GLN A 122     -13.673   0.725  -0.919  1.00 98.42           C  
ATOM    920  NE2 GLN A 122     -13.813   0.774   0.401  1.00 98.42           N  
ATOM    921  OE1 GLN A 122     -13.619   1.739  -1.621  1.00 98.42           O  
ATOM    922  N   VAL A 123     -10.776  -1.416   0.095  1.00 98.63           N  
ATOM    923  CA  VAL A 123     -10.786  -2.313   1.247  1.00 98.63           C  
ATOM    924  C   VAL A 123     -11.979  -1.990   2.143  1.00 98.63           C  
ATOM    925  CB  VAL A 123      -9.471  -2.215   2.053  1.00 98.63           C  
ATOM    926  O   VAL A 123     -12.144  -0.849   2.580  1.00 98.63           O  
ATOM    927  CG1 VAL A 123      -9.571  -3.020   3.348  1.00 98.63           C  
ATOM    928  CG2 VAL A 123      -8.292  -2.697   1.210  1.00 98.63           C  
ATOM    929  N   THR A 124     -12.810  -2.983   2.384  1.00 98.34           N  
ATOM    930  CA  THR A 124     -13.961  -2.849   3.270  1.00 98.34           C  
ATOM    931  C   THR A 124     -13.873  -3.841   4.426  1.00 98.34           C  
ATOM    932  CB  THR A 124     -15.281  -3.062   2.506  1.00 98.34           C  
ATOM    933  O   THR A 124     -13.757  -5.049   4.206  1.00 98.34           O  
ATOM    934  CG2 THR A 124     -16.485  -2.852   3.418  1.00 98.34           C  
ATOM    935  OG1 THR A 124     -15.352  -2.133   1.417  1.00 98.34           O  
ATOM    936  N   VAL A 125     -13.848  -3.292   5.636  1.00 98.12           N  
ATOM    937  CA  VAL A 125     -13.814  -4.130   6.829  1.00 98.12           C  
ATOM    938  C   VAL A 125     -15.180  -4.113   7.512  1.00 98.12           C  
ATOM    939  CB  VAL A 125     -12.719  -3.668   7.817  1.00 98.12           C  
ATOM    940  O   VAL A 125     -15.669  -3.053   7.910  1.00 98.12           O  
ATOM    941  CG1 VAL A 125     -12.610  -4.637   8.993  1.00 98.12           C  
ATOM    942  CG2 VAL A 125     -11.376  -3.538   7.101  1.00 98.12           C  
ATOM    943  N   SER A 126     -15.809  -5.203   7.658  1.00 96.43           N  
ATOM    944  CA  SER A 126     -17.139  -5.330   8.243  1.00 96.43           C  
ATOM    945  C   SER A 126     -17.062  -5.753   9.706  1.00 96.43           C  
ATOM    946  CB  SER A 126     -17.978  -6.338   7.456  1.00 96.43           C  
ATOM    947  O   SER A 126     -16.194  -6.542  10.085  1.00 96.43           O  
ATOM    948  OG  SER A 126     -19.282  -6.442   8.001  1.00 96.43           O  
ATOM    949  N   SER A 127     -17.852  -5.115  10.645  1.00 88.15           N  
ATOM    950  CA  SER A 127     -17.894  -5.305  12.091  1.00 88.15           C  
ATOM    951  C   SER A 127     -18.592  -6.610  12.458  1.00 88.15           C  
ATOM    952  CB  SER A 127     -18.605  -4.130  12.765  1.00 88.15           C  
ATOM    953  O   SER A 127     -18.398  -7.137  13.555  1.00 88.15           O  
ATOM    954  OG  SER A 127     -19.903  -3.952  12.227  1.00 88.15           O  
ATOM    955  N   GLY A 128     -18.826  -7.550  11.591  1.00 68.93           N  
ATOM    956  CA  GLY A 128     -19.744  -8.626  11.932  1.00 68.93           C  
ATOM    957  C   GLY A 128     -20.896  -8.172  12.809  1.00 68.93           C  
ATOM    958  O   GLY A 128     -20.843  -7.093  13.403  1.00 68.93           O  
TER     959      GLY A 128                                                      
ENDMDL                                                                          
END                                                                             
