# Supplementary material for: Thermodynamic versus kinetic basis for the high conformational stability of nanobodies for therapeutic applications
Source: FEBS Lett. 2024 Nov 26;599(5):766–76. doi: 10.1002/1873-3468.15064 (PMC11891404; doi:10.1002/1873-3468.15064)
Supplement: Supplementary file 2 — Data S1. Atomic coordinates for top‐ranked models of NB‐AGT‐1, NB‐AGT‐2 and NB‐AGT‐6 as provided by the Alpha‐Fold 2 algorithm. [file FEB2-599-766-s002.zip › NB-AGT-2-TOP.pdb]

MODEL     1                                                                     
ATOM      1  N   MET A   1       8.145  -3.169 -24.639  1.00 54.92           N  
ATOM      2  CA  MET A   1       8.390  -2.651 -23.296  1.00 54.92           C  
ATOM      3  C   MET A   1       7.148  -2.797 -22.422  1.00 54.92           C  
ATOM      4  CB  MET A   1       8.818  -1.184 -23.355  1.00 54.92           C  
ATOM      5  O   MET A   1       6.043  -2.452 -22.844  1.00 54.92           O  
ATOM      6  CG  MET A   1      10.115  -0.955 -24.114  1.00 54.92           C  
ATOM      7  SD  MET A   1      11.219   0.246 -23.273  1.00 54.92           S  
ATOM      8  CE  MET A   1      10.339   1.793 -23.629  1.00 54.92           C  
ATOM      9  N   ALA A   2       7.121  -3.728 -21.486  1.00 73.97           N  
ATOM     10  CA  ALA A   2       5.991  -4.021 -20.608  1.00 73.97           C  
ATOM     11  C   ALA A   2       5.715  -2.856 -19.662  1.00 73.97           C  
ATOM     12  CB  ALA A   2       6.252  -5.298 -19.813  1.00 73.97           C  
ATOM     13  O   ALA A   2       6.646  -2.222 -19.160  1.00 73.97           O  
ATOM     14  N   GLN A   3       4.529  -2.255 -19.740  1.00 82.21           N  
ATOM     15  CA  GLN A   3       3.977  -1.197 -18.900  1.00 82.21           C  
ATOM     16  C   GLN A   3       4.077  -1.560 -17.421  1.00 82.21           C  
ATOM     17  CB  GLN A   3       2.520  -0.918 -19.275  1.00 82.21           C  
ATOM     18  O   GLN A   3       3.977  -2.733 -17.056  1.00 82.21           O  
ATOM     19  CG  GLN A   3       1.936   0.313 -18.595  1.00 82.21           C  
ATOM     20  CD  GLN A   3       0.511   0.601 -19.030  1.00 82.21           C  
ATOM     21  NE2 GLN A   3       0.057   1.829 -18.798  1.00 82.21           N  
ATOM     22  OE1 GLN A   3      -0.177  -0.271 -19.570  1.00 82.21           O  
ATOM     23  N   VAL A   4       4.598  -0.618 -16.540  1.00 89.06           N  
ATOM     24  CA  VAL A   4       4.660  -0.798 -15.093  1.00 89.06           C  
ATOM     25  C   VAL A   4       3.294  -1.232 -14.567  1.00 89.06           C  
ATOM     26  CB  VAL A   4       5.121   0.493 -14.380  1.00 89.06           C  
ATOM     27  O   VAL A   4       2.271  -0.636 -14.912  1.00 89.06           O  
ATOM     28  CG1 VAL A   4       5.022   0.337 -12.863  1.00 89.06           C  
ATOM     29  CG2 VAL A   4       6.548   0.849 -14.791  1.00 89.06           C  
ATOM     30  N   GLN A   5       3.302  -2.365 -13.781  1.00 94.85           N  
ATOM     31  CA  GLN A   5       2.103  -2.868 -13.119  1.00 94.85           C  
ATOM     32  C   GLN A   5       2.302  -2.948 -11.608  1.00 94.85           C  
ATOM     33  CB  GLN A   5       1.721  -4.243 -13.671  1.00 94.85           C  
ATOM     34  O   GLN A   5       3.322  -3.454 -11.136  1.00 94.85           O  
ATOM     35  CG  GLN A   5       0.350  -4.727 -13.220  1.00 94.85           C  
ATOM     36  CD  GLN A   5      -0.074  -6.012 -13.907  1.00 94.85           C  
ATOM     37  NE2 GLN A   5      -1.327  -6.405 -13.708  1.00 94.85           N  
ATOM     38  OE1 GLN A   5       0.718  -6.645 -14.612  1.00 94.85           O  
ATOM     39  N   LEU A   6       1.269  -2.502 -10.902  1.00 97.34           N  
ATOM     40  CA  LEU A   6       1.270  -2.552  -9.444  1.00 97.34           C  
ATOM     41  C   LEU A   6       0.069  -3.337  -8.926  1.00 97.34           C  
ATOM     42  CB  LEU A   6       1.261  -1.137  -8.858  1.00 97.34           C  
ATOM     43  O   LEU A   6      -1.077  -2.996  -9.227  1.00 97.34           O  
ATOM     44  CG  LEU A   6       2.360  -0.193  -9.349  1.00 97.34           C  
ATOM     45  CD1 LEU A   6       2.155   1.203  -8.772  1.00 97.34           C  
ATOM     46  CD2 LEU A   6       3.736  -0.735  -8.977  1.00 97.34           C  
ATOM     47  N   VAL A   7       0.424  -4.320  -8.133  1.00 97.98           N  
ATOM     48  CA  VAL A   7      -0.646  -5.189  -7.654  1.00 97.98           C  
ATOM     49  C   VAL A   7      -0.632  -5.234  -6.128  1.00 97.98           C  
ATOM     50  CB  VAL A   7      -0.516  -6.617  -8.230  1.00 97.98           C  
ATOM     51  O   VAL A   7       0.306  -5.761  -5.524  1.00 97.98           O  
ATOM     52  CG1 VAL A   7      -1.636  -7.515  -7.706  1.00 97.98           C  
ATOM     53  CG2 VAL A   7      -0.529  -6.579  -9.757  1.00 97.98           C  
ATOM     54  N   GLU A   8      -1.728  -4.716  -5.541  1.00 98.54           N  
ATOM     55  CA  GLU A   8      -1.858  -4.659  -4.088  1.00 98.54           C  
ATOM     56  C   GLU A   8      -2.540  -5.912  -3.546  1.00 98.54           C  
ATOM     57  CB  GLU A   8      -2.639  -3.411  -3.666  1.00 98.54           C  
ATOM     58  O   GLU A   8      -3.415  -6.482  -4.201  1.00 98.54           O  
ATOM     59  CG  GLU A   8      -1.931  -2.104  -3.991  1.00 98.54           C  
ATOM     60  CD  GLU A   8      -2.286  -1.554  -5.364  1.00 98.54           C  
ATOM     61  OE1 GLU A   8      -2.038  -0.354  -5.620  1.00 98.54           O  
ATOM     62  OE2 GLU A   8      -2.818  -2.330  -6.189  1.00 98.54           O  
ATOM     63  N   SER A   9      -2.169  -6.349  -2.349  1.00 98.50           N  
ATOM     64  CA  SER A   9      -2.785  -7.447  -1.611  1.00 98.50           C  
ATOM     65  C   SER A   9      -2.687  -7.225  -0.105  1.00 98.50           C  
ATOM     66  CB  SER A   9      -2.128  -8.778  -1.981  1.00 98.50           C  
ATOM     67  O   SER A   9      -2.052  -6.270   0.346  1.00 98.50           O  
ATOM     68  OG  SER A   9      -0.753  -8.772  -1.639  1.00 98.50           O  
ATOM     69  N   GLY A  10      -3.404  -8.090   0.684  1.00 97.84           N  
ATOM     70  CA  GLY A  10      -3.281  -8.048   2.133  1.00 97.84           C  
ATOM     71  C   GLY A  10      -4.386  -7.254   2.802  1.00 97.84           C  
ATOM     72  O   GLY A  10      -4.421  -7.141   4.029  1.00 97.84           O  
ATOM     73  N   GLY A  11      -5.252  -6.579   1.926  1.00 97.76           N  
ATOM     74  CA  GLY A  11      -6.413  -5.920   2.504  1.00 97.76           C  
ATOM     75  C   GLY A  11      -7.381  -6.885   3.163  1.00 97.76           C  
ATOM     76  O   GLY A  11      -7.179  -8.100   3.120  1.00 97.76           O  
ATOM     77  N   GLY A  12      -8.327  -6.406   3.783  1.00 97.88           N  
ATOM     78  CA  GLY A  12      -9.313  -7.254   4.434  1.00 97.88           C  
ATOM     79  C   GLY A  12      -9.967  -6.596   5.634  1.00 97.88           C  
ATOM     80  O   GLY A  12      -9.816  -5.391   5.846  1.00 97.88           O  
ATOM     81  N   LEU A  13     -10.773  -7.340   6.361  1.00 97.97           N  
ATOM     82  CA  LEU A  13     -11.528  -6.886   7.524  1.00 97.97           C  
ATOM     83  C   LEU A  13     -10.764  -7.169   8.813  1.00 97.97           C  
ATOM     84  CB  LEU A  13     -12.900  -7.565   7.571  1.00 97.97           C  
ATOM     85  O   LEU A  13     -10.283  -8.285   9.023  1.00 97.97           O  
ATOM     86  CG  LEU A  13     -13.778  -7.237   8.780  1.00 97.97           C  
ATOM     87  CD1 LEU A  13     -14.252  -5.789   8.713  1.00 97.97           C  
ATOM     88  CD2 LEU A  13     -14.965  -8.191   8.854  1.00 97.97           C  
ATOM     89  N   VAL A  14     -10.602  -6.185   9.637  1.00 97.63           N  
ATOM     90  CA  VAL A  14      -9.944  -6.344  10.929  1.00 97.63           C  
ATOM     91  C   VAL A  14     -10.692  -5.544  11.993  1.00 97.63           C  
ATOM     92  CB  VAL A  14      -8.465  -5.902  10.871  1.00 97.63           C  
ATOM     93  O   VAL A  14     -11.385  -4.574  11.675  1.00 97.63           O  
ATOM     94  CG1 VAL A  14      -8.360  -4.405  10.584  1.00 97.63           C  
ATOM     95  CG2 VAL A  14      -7.753  -6.251  12.177  1.00 97.63           C  
ATOM     96  N   GLN A  15     -10.535  -5.964  13.236  1.00 97.70           N  
ATOM     97  CA  GLN A  15     -11.122  -5.221  14.346  1.00 97.70           C  
ATOM     98  C   GLN A  15     -10.253  -4.026  14.729  1.00 97.70           C  
ATOM     99  CB  GLN A  15     -11.323  -6.133  15.557  1.00 97.70           C  
ATOM    100  O   GLN A  15      -9.033  -4.059  14.556  1.00 97.70           O  
ATOM    101  CG  GLN A  15     -12.343  -7.241  15.330  1.00 97.70           C  
ATOM    102  CD  GLN A  15     -13.749  -6.711  15.121  1.00 97.70           C  
ATOM    103  NE2 GLN A  15     -14.425  -7.209  14.092  1.00 97.70           N  
ATOM    104  OE1 GLN A  15     -14.225  -5.860  15.880  1.00 97.70           O  
ATOM    105  N   ALA A  16     -10.955  -2.963  15.139  1.00 97.80           N  
ATOM    106  CA  ALA A  16     -10.216  -1.807  15.641  1.00 97.80           C  
ATOM    107  C   ALA A  16      -9.149  -2.232  16.645  1.00 97.80           C  
ATOM    108  CB  ALA A  16     -11.171  -0.800  16.278  1.00 97.80           C  
ATOM    109  O   ALA A  16      -9.397  -3.086  17.500  1.00 97.80           O  
ATOM    110  N   GLY A  17      -7.974  -1.625  16.509  1.00 97.69           N  
ATOM    111  CA  GLY A  17      -6.854  -1.996  17.359  1.00 97.69           C  
ATOM    112  C   GLY A  17      -5.996  -3.099  16.770  1.00 97.69           C  
ATOM    113  O   GLY A  17      -4.899  -3.370  17.262  1.00 97.69           O  
ATOM    114  N   GLY A  18      -6.451  -3.729  15.731  1.00 97.71           N  
ATOM    115  CA  GLY A  18      -5.726  -4.793  15.056  1.00 97.71           C  
ATOM    116  C   GLY A  18      -4.686  -4.279  14.079  1.00 97.71           C  
ATOM    117  O   GLY A  18      -4.374  -3.086  14.066  1.00 97.71           O  
ATOM    118  N   SER A  19      -4.149  -5.260  13.263  1.00 98.23           N  
ATOM    119  CA  SER A  19      -3.079  -4.924  12.330  1.00 98.23           C  
ATOM    120  C   SER A  19      -3.272  -5.626  10.990  1.00 98.23           C  
ATOM    121  CB  SER A  19      -1.717  -5.297  12.919  1.00 98.23           C  
ATOM    122  O   SER A  19      -3.908  -6.680  10.922  1.00 98.23           O  
ATOM    123  OG  SER A  19      -1.641  -6.690  13.167  1.00 98.23           O  
ATOM    124  N   LEU A  20      -2.854  -4.993   9.993  1.00 98.32           N  
ATOM    125  CA  LEU A  20      -2.771  -5.531   8.640  1.00 98.32           C  
ATOM    126  C   LEU A  20      -1.421  -5.207   8.008  1.00 98.32           C  
ATOM    127  CB  LEU A  20      -3.901  -4.973   7.770  1.00 98.32           C  
ATOM    128  O   LEU A  20      -0.812  -4.183   8.325  1.00 98.32           O  
ATOM    129  CG  LEU A  20      -5.295  -5.549   8.020  1.00 98.32           C  
ATOM    130  CD1 LEU A  20      -6.343  -4.756   7.245  1.00 98.32           C  
ATOM    131  CD2 LEU A  20      -5.342  -7.024   7.635  1.00 98.32           C  
ATOM    132  N   ARG A  21      -1.073  -6.121   7.134  1.00 98.64           N  
ATOM    133  CA  ARG A  21       0.074  -5.837   6.277  1.00 98.64           C  
ATOM    134  C   ARG A  21      -0.322  -5.868   4.805  1.00 98.64           C  
ATOM    135  CB  ARG A  21       1.201  -6.839   6.538  1.00 98.64           C  
ATOM    136  O   ARG A  21      -0.734  -6.909   4.289  1.00 98.64           O  
ATOM    137  CG  ARG A  21       2.479  -6.542   5.769  1.00 98.64           C  
ATOM    138  CD  ARG A  21       3.593  -7.515   6.131  1.00 98.64           C  
ATOM    139  NE  ARG A  21       4.843  -7.177   5.456  1.00 98.64           N  
ATOM    140  NH1 ARG A  21       6.042  -8.938   6.350  1.00 98.64           N  
ATOM    141  NH2 ARG A  21       7.057  -7.465   4.917  1.00 98.64           N  
ATOM    142  CZ  ARG A  21       5.977  -7.861   5.576  1.00 98.64           C  
ATOM    143  N   LEU A  22      -0.126  -4.702   4.210  1.00 98.82           N  
ATOM    144  CA  LEU A  22      -0.385  -4.622   2.776  1.00 98.82           C  
ATOM    145  C   LEU A  22       0.899  -4.831   1.980  1.00 98.82           C  
ATOM    146  CB  LEU A  22      -1.006  -3.270   2.418  1.00 98.82           C  
ATOM    147  O   LEU A  22       1.990  -4.512   2.458  1.00 98.82           O  
ATOM    148  CG  LEU A  22      -2.256  -2.869   3.204  1.00 98.82           C  
ATOM    149  CD1 LEU A  22      -2.793  -1.534   2.700  1.00 98.82           C  
ATOM    150  CD2 LEU A  22      -3.323  -3.953   3.102  1.00 98.82           C  
ATOM    151  N   SER A  23       0.715  -5.414   0.793  1.00 98.66           N  
ATOM    152  CA  SER A  23       1.833  -5.589  -0.129  1.00 98.66           C  
ATOM    153  C   SER A  23       1.491  -5.062  -1.519  1.00 98.66           C  
ATOM    154  CB  SER A  23       2.229  -7.063  -0.218  1.00 98.66           C  
ATOM    155  O   SER A  23       0.325  -5.067  -1.921  1.00 98.66           O  
ATOM    156  OG  SER A  23       1.151  -7.846  -0.700  1.00 98.66           O  
ATOM    157  N   CYS A  24       2.506  -4.529  -2.157  1.00 98.39           N  
ATOM    158  CA  CYS A  24       2.401  -4.057  -3.533  1.00 98.39           C  
ATOM    159  C   CYS A  24       3.525  -4.624  -4.392  1.00 98.39           C  
ATOM    160  CB  CYS A  24       2.432  -2.529  -3.579  1.00 98.39           C  
ATOM    161  O   CYS A  24       4.678  -4.209  -4.265  1.00 98.39           O  
ATOM    162  SG  CYS A  24       2.227  -1.847  -5.239  1.00 98.39           S  
ATOM    163  N   ALA A  25       3.146  -5.523  -5.258  1.00 97.56           N  
ATOM    164  CA  ALA A  25       4.109  -6.105  -6.189  1.00 97.56           C  
ATOM    165  C   ALA A  25       4.198  -5.282  -7.471  1.00 97.56           C  
ATOM    166  CB  ALA A  25       3.731  -7.549  -6.513  1.00 97.56           C  
ATOM    167  O   ALA A  25       3.177  -4.969  -8.088  1.00 97.56           O  
ATOM    168  N   ALA A  26       5.442  -4.944  -7.823  1.00 95.21           N  
ATOM    169  CA  ALA A  26       5.671  -4.154  -9.030  1.00 95.21           C  
ATOM    170  C   ALA A  26       6.317  -4.999 -10.125  1.00 95.21           C  
ATOM    171  CB  ALA A  26       6.542  -2.941  -8.715  1.00 95.21           C  
ATOM    172  O   ALA A  26       7.176  -5.838  -9.844  1.00 95.21           O  
ATOM    173  N   SER A  27       5.847  -4.858 -11.362  1.00 93.13           N  
ATOM    174  CA  SER A  27       6.423  -5.536 -12.519  1.00 93.13           C  
ATOM    175  C   SER A  27       6.465  -4.616 -13.735  1.00 93.13           C  
ATOM    176  CB  SER A  27       5.627  -6.799 -12.852  1.00 93.13           C  
ATOM    177  O   SER A  27       5.898  -3.522 -13.711  1.00 93.13           O  
ATOM    178  OG  SER A  27       4.276  -6.481 -13.137  1.00 93.13           O  
ATOM    179  N   GLY A  28       7.250  -5.000 -14.879  1.00 84.91           N  
ATOM    180  CA  GLY A  28       7.208  -4.283 -16.143  1.00 84.91           C  
ATOM    181  C   GLY A  28       8.424  -3.404 -16.370  1.00 84.91           C  
ATOM    182  O   GLY A  28       8.831  -3.182 -17.513  1.00 84.91           O  
ATOM    183  N   ARG A  29       9.053  -2.741 -15.378  1.00 80.59           N  
ATOM    184  CA  ARG A  29      10.262  -1.927 -15.444  1.00 80.59           C  
ATOM    185  C   ARG A  29      11.133  -2.138 -14.210  1.00 80.59           C  
ATOM    186  CB  ARG A  29       9.906  -0.446 -15.587  1.00 80.59           C  
ATOM    187  O   ARG A  29      10.810  -2.961 -13.350  1.00 80.59           O  
ATOM    188  CG  ARG A  29       9.215  -0.102 -16.897  1.00 80.59           C  
ATOM    189  CD  ARG A  29       9.375   1.371 -17.249  1.00 80.59           C  
ATOM    190  NE  ARG A  29       8.863   1.664 -18.585  1.00 80.59           N  
ATOM    191  NH1 ARG A  29       9.729   3.804 -18.671  1.00 80.59           N  
ATOM    192  NH2 ARG A  29       8.534   2.973 -20.442  1.00 80.59           N  
ATOM    193  CZ  ARG A  29       9.043   2.813 -19.230  1.00 80.59           C  
ATOM    194  N   THR A  30      12.334  -1.360 -14.268  1.00 83.49           N  
ATOM    195  CA  THR A  30      13.241  -1.536 -13.139  1.00 83.49           C  
ATOM    196  C   THR A  30      12.658  -0.910 -11.875  1.00 83.49           C  
ATOM    197  CB  THR A  30      14.622  -0.920 -13.430  1.00 83.49           C  
ATOM    198  O   THR A  30      12.679   0.312 -11.714  1.00 83.49           O  
ATOM    199  CG2 THR A  30      15.617  -1.252 -12.324  1.00 83.49           C  
ATOM    200  OG1 THR A  30      15.116  -1.435 -14.673  1.00 83.49           O  
ATOM    201  N   PHE A  31      12.050  -1.612 -11.111  1.00 83.67           N  
ATOM    202  CA  PHE A  31      11.434  -1.293  -9.828  1.00 83.67           C  
ATOM    203  C   PHE A  31      12.373  -0.452  -8.971  1.00 83.67           C  
ATOM    204  CB  PHE A  31      11.048  -2.573  -9.082  1.00 83.67           C  
ATOM    205  O   PHE A  31      11.949   0.524  -8.350  1.00 83.67           O  
ATOM    206  CG  PHE A  31      10.529  -2.332  -7.690  1.00 83.67           C  
ATOM    207  CD1 PHE A  31      11.346  -2.534  -6.584  1.00 83.67           C  
ATOM    208  CD2 PHE A  31       9.224  -1.903  -7.488  1.00 83.67           C  
ATOM    209  CE1 PHE A  31      10.868  -2.312  -5.295  1.00 83.67           C  
ATOM    210  CE2 PHE A  31       8.740  -1.679  -6.202  1.00 83.67           C  
ATOM    211  CZ  PHE A  31       9.563  -1.884  -5.107  1.00 83.67           C  
ATOM    212  N   SER A  32      13.636  -0.690  -8.946  1.00 86.79           N  
ATOM    213  CA  SER A  32      14.624  -0.082  -8.060  1.00 86.79           C  
ATOM    214  C   SER A  32      14.871   1.378  -8.426  1.00 86.79           C  
ATOM    215  CB  SER A  32      15.940  -0.859  -8.113  1.00 86.79           C  
ATOM    216  O   SER A  32      15.509   2.113  -7.670  1.00 86.79           O  
ATOM    217  OG  SER A  32      16.444  -0.908  -9.437  1.00 86.79           O  
ATOM    218  N   SER A  33      14.288   1.822  -9.505  1.00 88.43           N  
ATOM    219  CA  SER A  33      14.475   3.202  -9.940  1.00 88.43           C  
ATOM    220  C   SER A  33      13.281   4.069  -9.554  1.00 88.43           C  
ATOM    221  CB  SER A  33      14.693   3.263 -11.452  1.00 88.43           C  
ATOM    222  O   SER A  33      13.214   5.243  -9.926  1.00 88.43           O  
ATOM    223  OG  SER A  33      13.560   2.765 -12.144  1.00 88.43           O  
ATOM    224  N   TYR A  34      12.334   3.475  -8.788  1.00 91.11           N  
ATOM    225  CA  TYR A  34      11.101   4.195  -8.486  1.00 91.11           C  
ATOM    226  C   TYR A  34      10.976   4.456  -6.990  1.00 91.11           C  
ATOM    227  CB  TYR A  34       9.884   3.409  -8.982  1.00 91.11           C  
ATOM    228  O   TYR A  34      11.398   3.635  -6.172  1.00 91.11           O  
ATOM    229  CG  TYR A  34       9.760   3.368 -10.486  1.00 91.11           C  
ATOM    230  CD1 TYR A  34       9.027   4.335 -11.170  1.00 91.11           C  
ATOM    231  CD2 TYR A  34      10.374   2.363 -11.225  1.00 91.11           C  
ATOM    232  CE1 TYR A  34       8.908   4.301 -12.556  1.00 91.11           C  
ATOM    233  CE2 TYR A  34      10.262   2.319 -12.611  1.00 91.11           C  
ATOM    234  OH  TYR A  34       9.414   3.252 -14.638  1.00 91.11           O  
ATOM    235  CZ  TYR A  34       9.528   3.291 -13.266  1.00 91.11           C  
ATOM    236  N   ALA A  35      10.498   5.653  -6.726  1.00 93.70           N  
ATOM    237  CA  ALA A  35       9.891   5.868  -5.415  1.00 93.70           C  
ATOM    238  C   ALA A  35       8.474   5.303  -5.367  1.00 93.70           C  
ATOM    239  CB  ALA A  35       9.879   7.356  -5.072  1.00 93.70           C  
ATOM    240  O   ALA A  35       7.763   5.309  -6.375  1.00 93.70           O  
ATOM    241  N   MET A  36       8.152   4.800  -4.180  1.00 95.76           N  
ATOM    242  CA  MET A  36       6.829   4.195  -4.058  1.00 95.76           C  
ATOM    243  C   MET A  36       6.019   4.877  -2.960  1.00 95.76           C  
ATOM    244  CB  MET A  36       6.947   2.698  -3.768  1.00 95.76           C  
ATOM    245  O   MET A  36       6.578   5.327  -1.959  1.00 95.76           O  
ATOM    246  CG  MET A  36       7.776   1.939  -4.791  1.00 95.76           C  
ATOM    247  SD  MET A  36       6.966   1.864  -6.436  1.00 95.76           S  
ATOM    248  CE  MET A  36       5.490   0.893  -6.023  1.00 95.76           C  
ATOM    249  N   GLY A  37       4.742   4.942  -3.240  1.00 96.94           N  
ATOM    250  CA  GLY A  37       3.863   5.536  -2.245  1.00 96.94           C  
ATOM    251  C   GLY A  37       2.568   4.769  -2.059  1.00 96.94           C  
ATOM    252  O   GLY A  37       2.144   4.031  -2.951  1.00 96.94           O  
ATOM    253  N   TRP A  38       1.967   4.961  -0.816  1.00 98.45           N  
ATOM    254  CA  TRP A  38       0.631   4.459  -0.512  1.00 98.45           C  
ATOM    255  C   TRP A  38      -0.357   5.608  -0.343  1.00 98.45           C  
ATOM    256  CB  TRP A  38       0.655   3.600   0.755  1.00 98.45           C  
ATOM    257  O   TRP A  38      -0.040   6.621   0.285  1.00 98.45           O  
ATOM    258  CG  TRP A  38       1.183   2.213   0.541  1.00 98.45           C  
ATOM    259  CD1 TRP A  38       2.453   1.769   0.781  1.00 98.45           C  
ATOM    260  CD2 TRP A  38       0.453   1.090   0.037  1.00 98.45           C  
ATOM    261  CE2 TRP A  38       1.345  -0.005  -0.001  1.00 98.45           C  
ATOM    262  CE3 TRP A  38      -0.870   0.903  -0.386  1.00 98.45           C  
ATOM    263  NE1 TRP A  38       2.557   0.436   0.458  1.00 98.45           N  
ATOM    264  CH2 TRP A  38      -0.344  -1.426  -0.854  1.00 98.45           C  
ATOM    265  CZ2 TRP A  38       0.955  -1.270  -0.446  1.00 98.45           C  
ATOM    266  CZ3 TRP A  38      -1.256  -0.357  -0.828  1.00 98.45           C  
ATOM    267  N   PHE A  39      -1.502   5.387  -0.945  1.00 98.34           N  
ATOM    268  CA  PHE A  39      -2.619   6.321  -0.869  1.00 98.34           C  
ATOM    269  C   PHE A  39      -3.910   5.594  -0.512  1.00 98.34           C  
ATOM    270  CB  PHE A  39      -2.787   7.069  -2.195  1.00 98.34           C  
ATOM    271  O   PHE A  39      -4.049   4.398  -0.778  1.00 98.34           O  
ATOM    272  CG  PHE A  39      -1.589   7.894  -2.583  1.00 98.34           C  
ATOM    273  CD1 PHE A  39      -1.583   9.270  -2.390  1.00 98.34           C  
ATOM    274  CD2 PHE A  39      -0.468   7.293  -3.140  1.00 98.34           C  
ATOM    275  CE1 PHE A  39      -0.476  10.036  -2.748  1.00 98.34           C  
ATOM    276  CE2 PHE A  39       0.642   8.051  -3.500  1.00 98.34           C  
ATOM    277  CZ  PHE A  39       0.636   9.423  -3.304  1.00 98.34           C  
ATOM    278  N   ARG A  40      -4.726   6.388   0.202  1.00 98.06           N  
ATOM    279  CA  ARG A  40      -6.008   5.775   0.534  1.00 98.06           C  
ATOM    280  C   ARG A  40      -7.168   6.673   0.118  1.00 98.06           C  
ATOM    281  CB  ARG A  40      -6.088   5.475   2.033  1.00 98.06           C  
ATOM    282  O   ARG A  40      -7.017   7.894   0.037  1.00 98.06           O  
ATOM    283  CG  ARG A  40      -6.139   6.717   2.908  1.00 98.06           C  
ATOM    284  CD  ARG A  40      -6.175   6.364   4.388  1.00 98.06           C  
ATOM    285  NE  ARG A  40      -6.271   7.556   5.225  1.00 98.06           N  
ATOM    286  NH1 ARG A  40      -6.195   6.408   7.228  1.00 98.06           N  
ATOM    287  NH2 ARG A  40      -6.369   8.694   7.218  1.00 98.06           N  
ATOM    288  CZ  ARG A  40      -6.278   7.550   6.555  1.00 98.06           C  
ATOM    289  N   GLN A  41      -8.265   5.937  -0.172  1.00 97.96           N  
ATOM    290  CA  GLN A  41      -9.481   6.640  -0.566  1.00 97.96           C  
ATOM    291  C   GLN A  41     -10.704   6.065   0.143  1.00 97.96           C  
ATOM    292  CB  GLN A  41      -9.674   6.573  -2.082  1.00 97.96           C  
ATOM    293  O   GLN A  41     -11.160   4.968  -0.185  1.00 97.96           O  
ATOM    294  CG  GLN A  41     -10.803   7.454  -2.598  1.00 97.96           C  
ATOM    295  CD  GLN A  41     -10.906   7.450  -4.112  1.00 97.96           C  
ATOM    296  NE2 GLN A  41     -11.317   8.578  -4.681  1.00 97.96           N  
ATOM    297  OE1 GLN A  41     -10.616   6.442  -4.764  1.00 97.96           O  
ATOM    298  N   ALA A  42     -11.199   6.867   1.108  1.00 96.46           N  
ATOM    299  CA  ALA A  42     -12.449   6.504   1.770  1.00 96.46           C  
ATOM    300  C   ALA A  42     -13.647   6.763   0.860  1.00 96.46           C  
ATOM    301  CB  ALA A  42     -12.602   7.277   3.078  1.00 96.46           C  
ATOM    302  O   ALA A  42     -13.582   7.606  -0.037  1.00 96.46           O  
ATOM    303  N   PRO A  43     -14.755   6.009   1.073  1.00 93.77           N  
ATOM    304  CA  PRO A  43     -15.935   6.232   0.235  1.00 93.77           C  
ATOM    305  C   PRO A  43     -16.392   7.689   0.236  1.00 93.77           C  
ATOM    306  CB  PRO A  43     -16.994   5.327   0.870  1.00 93.77           C  
ATOM    307  O   PRO A  43     -16.541   8.293   1.302  1.00 93.77           O  
ATOM    308  CG  PRO A  43     -16.216   4.262   1.573  1.00 93.77           C  
ATOM    309  CD  PRO A  43     -14.927   4.858   2.062  1.00 93.77           C  
ATOM    310  N   GLY A  44     -16.483   8.266  -0.895  1.00 94.46           N  
ATOM    311  CA  GLY A  44     -16.991   9.620  -1.053  1.00 94.46           C  
ATOM    312  C   GLY A  44     -15.927  10.683  -0.855  1.00 94.46           C  
ATOM    313  O   GLY A  44     -16.231  11.878  -0.846  1.00 94.46           O  
ATOM    314  N   LYS A  45     -14.699  10.222  -0.613  1.00 94.24           N  
ATOM    315  CA  LYS A  45     -13.622  11.174  -0.355  1.00 94.24           C  
ATOM    316  C   LYS A  45     -12.575  11.135  -1.465  1.00 94.24           C  
ATOM    317  CB  LYS A  45     -12.964  10.887   0.995  1.00 94.24           C  
ATOM    318  O   LYS A  45     -12.558  10.207  -2.277  1.00 94.24           O  
ATOM    319  CG  LYS A  45     -13.923  10.945   2.175  1.00 94.24           C  
ATOM    320  CD  LYS A  45     -13.255  11.537   3.410  1.00 94.24           C  
ATOM    321  CE  LYS A  45     -14.219  11.613   4.586  1.00 94.24           C  
ATOM    322  NZ  LYS A  45     -13.564  12.175   5.804  1.00 94.24           N  
ATOM    323  N   GLU A  46     -11.744  12.224  -1.417  1.00 92.94           N  
ATOM    324  CA  GLU A  46     -10.624  12.258  -2.352  1.00 92.94           C  
ATOM    325  C   GLU A  46      -9.476  11.375  -1.870  1.00 92.94           C  
ATOM    326  CB  GLU A  46     -10.134  13.694  -2.553  1.00 92.94           C  
ATOM    327  O   GLU A  46      -9.404  11.031  -0.689  1.00 92.94           O  
ATOM    328  CG  GLU A  46     -11.150  14.601  -3.233  1.00 92.94           C  
ATOM    329  CD  GLU A  46     -10.605  15.985  -3.545  1.00 92.94           C  
ATOM    330  OE1 GLU A  46     -11.281  16.757  -4.263  1.00 92.94           O  
ATOM    331  OE2 GLU A  46      -9.492  16.301  -3.067  1.00 92.94           O  
ATOM    332  N   ARG A  47      -8.712  11.044  -2.812  1.00 94.50           N  
ATOM    333  CA  ARG A  47      -7.518  10.264  -2.501  1.00 94.50           C  
ATOM    334  C   ARG A  47      -6.573  11.047  -1.595  1.00 94.50           C  
ATOM    335  CB  ARG A  47      -6.793   9.856  -3.785  1.00 94.50           C  
ATOM    336  O   ARG A  47      -6.314  12.229  -1.832  1.00 94.50           O  
ATOM    337  CG  ARG A  47      -5.654   8.873  -3.564  1.00 94.50           C  
ATOM    338  CD  ARG A  47      -5.060   8.392  -4.880  1.00 94.50           C  
ATOM    339  NE  ARG A  47      -6.060   7.732  -5.713  1.00 94.50           N  
ATOM    340  NH1 ARG A  47      -4.686   7.523  -7.559  1.00 94.50           N  
ATOM    341  NH2 ARG A  47      -6.840   6.743  -7.634  1.00 94.50           N  
ATOM    342  CZ  ARG A  47      -5.860   7.334  -6.967  1.00 94.50           C  
ATOM    343  N   GLU A  48      -5.999  10.331  -0.605  1.00 95.42           N  
ATOM    344  CA  GLU A  48      -5.117  10.997   0.349  1.00 95.42           C  
ATOM    345  C   GLU A  48      -3.826  10.210   0.551  1.00 95.42           C  
ATOM    346  CB  GLU A  48      -5.828  11.195   1.690  1.00 95.42           C  
ATOM    347  O   GLU A  48      -3.828   8.978   0.493  1.00 95.42           O  
ATOM    348  CG  GLU A  48      -6.131   9.897   2.423  1.00 95.42           C  
ATOM    349  CD  GLU A  48      -6.812  10.110   3.766  1.00 95.42           C  
ATOM    350  OE1 GLU A  48      -7.239   9.116   4.395  1.00 95.42           O  
ATOM    351  OE2 GLU A  48      -6.919  11.282   4.192  1.00 95.42           O  
ATOM    352  N   PHE A  49      -2.775  10.973   0.779  1.00 97.20           N  
ATOM    353  CA  PHE A  49      -1.436  10.435   0.988  1.00 97.20           C  
ATOM    354  C   PHE A  49      -1.346   9.713   2.327  1.00 97.20           C  
ATOM    355  CB  PHE A  49      -0.390  11.552   0.923  1.00 97.20           C  
ATOM    356  O   PHE A  49      -1.875  10.191   3.333  1.00 97.20           O  
ATOM    357  CG  PHE A  49       1.001  11.102   1.279  1.00 97.20           C  
ATOM    358  CD1 PHE A  49       1.562  11.434   2.506  1.00 97.20           C  
ATOM    359  CD2 PHE A  49       1.749  10.346   0.385  1.00 97.20           C  
ATOM    360  CE1 PHE A  49       2.850  11.019   2.837  1.00 97.20           C  
ATOM    361  CE2 PHE A  49       3.036   9.928   0.709  1.00 97.20           C  
ATOM    362  CZ  PHE A  49       3.585  10.266   1.935  1.00 97.20           C  
ATOM    363  N   VAL A  50      -0.570   8.515   2.296  1.00 98.13           N  
ATOM    364  CA  VAL A  50      -0.385   7.736   3.516  1.00 98.13           C  
ATOM    365  C   VAL A  50       1.101   7.655   3.857  1.00 98.13           C  
ATOM    366  CB  VAL A  50      -0.978   6.316   3.378  1.00 98.13           C  
ATOM    367  O   VAL A  50       1.513   8.030   4.957  1.00 98.13           O  
ATOM    368  CG1 VAL A  50      -0.545   5.433   4.547  1.00 98.13           C  
ATOM    369  CG2 VAL A  50      -2.502   6.381   3.290  1.00 98.13           C  
ATOM    370  N   ALA A  51       1.907   7.209   2.949  1.00 98.29           N  
ATOM    371  CA  ALA A  51       3.337   7.027   3.187  1.00 98.29           C  
ATOM    372  C   ALA A  51       4.093   6.849   1.874  1.00 98.29           C  
ATOM    373  CB  ALA A  51       3.576   5.829   4.102  1.00 98.29           C  
ATOM    374  O   ALA A  51       3.521   6.404   0.876  1.00 98.29           O  
ATOM    375  N   ALA A  52       5.379   7.182   1.926  1.00 97.17           N  
ATOM    376  CA  ALA A  52       6.235   7.000   0.757  1.00 97.17           C  
ATOM    377  C   ALA A  52       7.632   6.542   1.165  1.00 97.17           C  
ATOM    378  CB  ALA A  52       6.317   8.295  -0.049  1.00 97.17           C  
ATOM    379  O   ALA A  52       8.078   6.810   2.283  1.00 97.17           O  
ATOM    380  N   ILE A  53       8.245   5.889   0.195  1.00 96.14           N  
ATOM    381  CA  ILE A  53       9.607   5.406   0.387  1.00 96.14           C  
ATOM    382  C   ILE A  53      10.403   5.577  -0.905  1.00 96.14           C  
ATOM    383  CB  ILE A  53       9.624   3.927   0.835  1.00 96.14           C  
ATOM    384  O   ILE A  53       9.869   5.389  -2.000  1.00 96.14           O  
ATOM    385  CG1 ILE A  53      11.053   3.488   1.175  1.00 96.14           C  
ATOM    386  CG2 ILE A  53       9.018   3.028  -0.248  1.00 96.14           C  
ATOM    387  CD1 ILE A  53      11.133   2.159   1.914  1.00 96.14           C  
ATOM    388  N   ASN A  54      11.692   6.063  -0.744  1.00 93.31           N  
ATOM    389  CA  ASN A  54      12.504   6.316  -1.930  1.00 93.31           C  
ATOM    390  C   ASN A  54      13.020   5.018  -2.544  1.00 93.31           C  
ATOM    391  CB  ASN A  54      13.672   7.245  -1.593  1.00 93.31           C  
ATOM    392  O   ASN A  54      12.717   3.930  -2.050  1.00 93.31           O  
ATOM    393  CG  ASN A  54      14.753   6.554  -0.785  1.00 93.31           C  
ATOM    394  ND2 ASN A  54      15.889   7.222  -0.620  1.00 93.31           N  
ATOM    395  OD1 ASN A  54      14.569   5.428  -0.314  1.00 93.31           O  
ATOM    396  N   TRP A  55      13.766   5.216  -3.650  1.00 91.81           N  
ATOM    397  CA  TRP A  55      14.138   4.106  -4.522  1.00 91.81           C  
ATOM    398  C   TRP A  55      15.091   3.152  -3.811  1.00 91.81           C  
ATOM    399  CB  TRP A  55      14.782   4.626  -5.810  1.00 91.81           C  
ATOM    400  O   TRP A  55      15.123   1.957  -4.113  1.00 91.81           O  
ATOM    401  CG  TRP A  55      15.986   5.490  -5.583  1.00 91.81           C  
ATOM    402  CD1 TRP A  55      16.006   6.845  -5.398  1.00 91.81           C  
ATOM    403  CD2 TRP A  55      17.349   5.057  -5.521  1.00 91.81           C  
ATOM    404  CE2 TRP A  55      18.142   6.204  -5.296  1.00 91.81           C  
ATOM    405  CE3 TRP A  55      17.977   3.810  -5.634  1.00 91.81           C  
ATOM    406  NE1 TRP A  55      17.299   7.280  -5.225  1.00 91.81           N  
ATOM    407  CH2 TRP A  55      20.122   4.907  -5.296  1.00 91.81           C  
ATOM    408  CZ2 TRP A  55      19.533   6.139  -5.181  1.00 91.81           C  
ATOM    409  CZ3 TRP A  55      19.361   3.747  -5.520  1.00 91.81           C  
ATOM    410  N   SER A  56      15.913   3.735  -2.812  1.00 90.40           N  
ATOM    411  CA  SER A  56      16.887   2.902  -2.114  1.00 90.40           C  
ATOM    412  C   SER A  56      16.288   2.289  -0.853  1.00 90.40           C  
ATOM    413  CB  SER A  56      18.130   3.717  -1.754  1.00 90.40           C  
ATOM    414  O   SER A  56      16.854   1.355  -0.280  1.00 90.40           O  
ATOM    415  OG  SER A  56      17.819   4.708  -0.790  1.00 90.40           O  
ATOM    416  N   GLY A  57      15.204   2.850  -0.461  1.00 91.63           N  
ATOM    417  CA  GLY A  57      14.617   2.417   0.797  1.00 91.63           C  
ATOM    418  C   GLY A  57      15.139   3.187   1.995  1.00 91.63           C  
ATOM    419  O   GLY A  57      14.801   2.872   3.138  1.00 91.63           O  
ATOM    420  N   GLY A  58      15.938   4.175   1.799  1.00 91.65           N  
ATOM    421  CA  GLY A  58      16.651   4.863   2.864  1.00 91.65           C  
ATOM    422  C   GLY A  58      15.870   6.024   3.450  1.00 91.65           C  
ATOM    423  O   GLY A  58      16.166   6.482   4.556  1.00 91.65           O  
ATOM    424  N   SER A  59      14.884   6.429   2.738  1.00 93.76           N  
ATOM    425  CA  SER A  59      14.085   7.546   3.229  1.00 93.76           C  
ATOM    426  C   SER A  59      12.594   7.237   3.149  1.00 93.76           C  
ATOM    427  CB  SER A  59      14.394   8.816   2.435  1.00 93.76           C  
ATOM    428  O   SER A  59      12.113   6.729   2.134  1.00 93.76           O  
ATOM    429  OG  SER A  59      15.759   9.173   2.568  1.00 93.76           O  
ATOM    430  N   THR A  60      11.939   7.602   4.285  1.00 96.83           N  
ATOM    431  CA  THR A  60      10.495   7.405   4.333  1.00 96.83           C  
ATOM    432  C   THR A  60       9.791   8.675   4.802  1.00 96.83           C  
ATOM    433  CB  THR A  60      10.121   6.235   5.262  1.00 96.83           C  
ATOM    434  O   THR A  60      10.409   9.537   5.431  1.00 96.83           O  
ATOM    435  CG2 THR A  60      10.760   4.932   4.790  1.00 96.83           C  
ATOM    436  OG1 THR A  60      10.574   6.523   6.590  1.00 96.83           O  
ATOM    437  N   PHE A  61       8.559   8.787   4.375  1.00 97.10           N  
ATOM    438  CA  PHE A  61       7.714   9.907   4.773  1.00 97.10           C  
ATOM    439  C   PHE A  61       6.289   9.440   5.045  1.00 97.10           C  
ATOM    440  CB  PHE A  61       7.714  10.992   3.692  1.00 97.10           C  
ATOM    441  O   PHE A  61       5.735   8.644   4.284  1.00 97.10           O  
ATOM    442  CG  PHE A  61       7.099  12.292   4.137  1.00 97.10           C  
ATOM    443  CD1 PHE A  61       5.849  12.681   3.672  1.00 97.10           C  
ATOM    444  CD2 PHE A  61       7.772  13.125   5.022  1.00 97.10           C  
ATOM    445  CE1 PHE A  61       5.278  13.883   4.083  1.00 97.10           C  
ATOM    446  CE2 PHE A  61       7.208  14.328   5.436  1.00 97.10           C  
ATOM    447  CZ  PHE A  61       5.961  14.706   4.965  1.00 97.10           C  
ATOM    448  N   TYR A  62       5.691  10.046   6.113  1.00 98.19           N  
ATOM    449  CA  TYR A  62       4.373   9.598   6.551  1.00 98.19           C  
ATOM    450  C   TYR A  62       3.422  10.778   6.715  1.00 98.19           C  
ATOM    451  CB  TYR A  62       4.479   8.826   7.870  1.00 98.19           C  
ATOM    452  O   TYR A  62       3.840  11.870   7.108  1.00 98.19           O  
ATOM    453  CG  TYR A  62       5.367   7.608   7.791  1.00 98.19           C  
ATOM    454  CD1 TYR A  62       4.852   6.370   7.412  1.00 98.19           C  
ATOM    455  CD2 TYR A  62       6.721   7.692   8.096  1.00 98.19           C  
ATOM    456  CE1 TYR A  62       5.666   5.245   7.340  1.00 98.19           C  
ATOM    457  CE2 TYR A  62       7.545   6.573   8.027  1.00 98.19           C  
ATOM    458  OH  TYR A  62       7.819   4.244   7.578  1.00 98.19           O  
ATOM    459  CZ  TYR A  62       7.009   5.356   7.648  1.00 98.19           C  
ATOM    460  N   ALA A  63       2.187  10.440   6.419  1.00 97.37           N  
ATOM    461  CA  ALA A  63       1.159  11.416   6.770  1.00 97.37           C  
ATOM    462  C   ALA A  63       1.001  11.526   8.284  1.00 97.37           C  
ATOM    463  CB  ALA A  63      -0.174  11.040   6.126  1.00 97.37           C  
ATOM    464  O   ALA A  63       1.202  10.548   9.008  1.00 97.37           O  
ATOM    465  N   ASP A  64       0.626  12.690   8.716  1.00 96.82           N  
ATOM    466  CA  ASP A  64       0.468  12.929  10.147  1.00 96.82           C  
ATOM    467  C   ASP A  64      -0.563  11.978  10.752  1.00 96.82           C  
ATOM    468  CB  ASP A  64       0.062  14.380  10.408  1.00 96.82           C  
ATOM    469  O   ASP A  64      -0.402  11.517  11.884  1.00 96.82           O  
ATOM    470  CG  ASP A  64       1.208  15.359  10.222  1.00 96.82           C  
ATOM    471  OD1 ASP A  64       2.377  14.924  10.157  1.00 96.82           O  
ATOM    472  OD2 ASP A  64       0.939  16.578  10.143  1.00 96.82           O  
ATOM    473  N   SER A  65      -1.564  11.643  10.029  1.00 96.52           N  
ATOM    474  CA  SER A  65      -2.687  10.843  10.504  1.00 96.52           C  
ATOM    475  C   SER A  65      -2.249   9.422  10.843  1.00 96.52           C  
ATOM    476  CB  SER A  65      -3.801  10.805   9.457  1.00 96.52           C  
ATOM    477  O   SER A  65      -2.930   8.719  11.594  1.00 96.52           O  
ATOM    478  OG  SER A  65      -3.336  10.229   8.249  1.00 96.52           O  
ATOM    479  N   VAL A  66      -1.106   8.968  10.308  1.00 97.94           N  
ATOM    480  CA  VAL A  66      -0.747   7.570  10.523  1.00 97.94           C  
ATOM    481  C   VAL A  66       0.607   7.486  11.224  1.00 97.94           C  
ATOM    482  CB  VAL A  66      -0.710   6.782   9.194  1.00 97.94           C  
ATOM    483  O   VAL A  66       1.140   6.393  11.429  1.00 97.94           O  
ATOM    484  CG1 VAL A  66      -2.089   6.767   8.537  1.00 97.94           C  
ATOM    485  CG2 VAL A  66       0.330   7.381   8.249  1.00 97.94           C  
ATOM    486  N   LYS A  67       1.221   8.635  11.480  1.00 95.96           N  
ATOM    487  CA  LYS A  67       2.540   8.666  12.105  1.00 95.96           C  
ATOM    488  C   LYS A  67       2.549   7.876  13.411  1.00 95.96           C  
ATOM    489  CB  LYS A  67       2.979  10.108  12.362  1.00 95.96           C  
ATOM    490  O   LYS A  67       1.656   8.037  14.246  1.00 95.96           O  
ATOM    491  CG  LYS A  67       4.467  10.263  12.640  1.00 95.96           C  
ATOM    492  CD  LYS A  67       4.891  11.726  12.616  1.00 95.96           C  
ATOM    493  CE  LYS A  67       6.392  11.877  12.821  1.00 95.96           C  
ATOM    494  NZ  LYS A  67       6.822  13.305  12.734  1.00 95.96           N  
ATOM    495  N   GLY A  68       3.506   7.010  13.497  1.00 97.34           N  
ATOM    496  CA  GLY A  68       3.643   6.212  14.706  1.00 97.34           C  
ATOM    497  C   GLY A  68       2.864   4.911  14.652  1.00 97.34           C  
ATOM    498  O   GLY A  68       3.058   4.031  15.494  1.00 97.34           O  
ATOM    499  N   ARG A  69       2.001   4.687  13.603  1.00 98.45           N  
ATOM    500  CA  ARG A  69       1.171   3.488  13.533  1.00 98.45           C  
ATOM    501  C   ARG A  69       1.484   2.680  12.278  1.00 98.45           C  
ATOM    502  CB  ARG A  69      -0.313   3.859  13.561  1.00 98.45           C  
ATOM    503  O   ARG A  69       1.347   1.454  12.273  1.00 98.45           O  
ATOM    504  CG  ARG A  69      -0.739   4.604  14.816  1.00 98.45           C  
ATOM    505  CD  ARG A  69      -2.241   4.846  14.847  1.00 98.45           C  
ATOM    506  NE  ARG A  69      -2.661   5.763  13.791  1.00 98.45           N  
ATOM    507  NH1 ARG A  69      -3.478   4.111  12.397  1.00 98.45           N  
ATOM    508  NH2 ARG A  69      -3.581   6.311  11.760  1.00 98.45           N  
ATOM    509  CZ  ARG A  69      -3.239   5.393  12.652  1.00 98.45           C  
ATOM    510  N   PHE A  70       1.865   3.388  11.274  1.00 98.65           N  
ATOM    511  CA  PHE A  70       2.151   2.726  10.007  1.00 98.65           C  
ATOM    512  C   PHE A  70       3.648   2.732   9.719  1.00 98.65           C  
ATOM    513  CB  PHE A  70       1.393   3.404   8.861  1.00 98.65           C  
ATOM    514  O   PHE A  70       4.360   3.650  10.129  1.00 98.65           O  
ATOM    515  CG  PHE A  70      -0.100   3.227   8.932  1.00 98.65           C  
ATOM    516  CD1 PHE A  70      -0.717   2.886  10.130  1.00 98.65           C  
ATOM    517  CD2 PHE A  70      -0.886   3.401   7.801  1.00 98.65           C  
ATOM    518  CE1 PHE A  70      -2.098   2.721  10.199  1.00 98.65           C  
ATOM    519  CE2 PHE A  70      -2.267   3.238   7.862  1.00 98.65           C  
ATOM    520  CZ  PHE A  70      -2.871   2.897   9.061  1.00 98.65           C  
ATOM    521  N   THR A  71       4.051   1.666   9.024  1.00 98.56           N  
ATOM    522  CA  THR A  71       5.443   1.572   8.599  1.00 98.56           C  
ATOM    523  C   THR A  71       5.535   1.094   7.153  1.00 98.56           C  
ATOM    524  CB  THR A  71       6.242   0.621   9.509  1.00 98.56           C  
ATOM    525  O   THR A  71       5.036   0.018   6.816  1.00 98.56           O  
ATOM    526  CG2 THR A  71       7.712   0.578   9.105  1.00 98.56           C  
ATOM    527  OG1 THR A  71       6.144   1.072  10.865  1.00 98.56           O  
ATOM    528  N   ILE A  72       6.202   1.908   6.330  1.00 98.64           N  
ATOM    529  CA  ILE A  72       6.435   1.513   4.945  1.00 98.64           C  
ATOM    530  C   ILE A  72       7.845   0.944   4.800  1.00 98.64           C  
ATOM    531  CB  ILE A  72       6.235   2.701   3.977  1.00 98.64           C  
ATOM    532  O   ILE A  72       8.786   1.433   5.430  1.00 98.64           O  
ATOM    533  CG1 ILE A  72       6.319   2.225   2.522  1.00 98.64           C  
ATOM    534  CG2 ILE A  72       7.264   3.802   4.253  1.00 98.64           C  
ATOM    535  CD1 ILE A  72       5.891   3.271   1.503  1.00 98.64           C  
ATOM    536  N   SER A  73       7.882  -0.133   4.025  1.00 98.40           N  
ATOM    537  CA  SER A  73       9.155  -0.781   3.728  1.00 98.40           C  
ATOM    538  C   SER A  73       9.156  -1.378   2.324  1.00 98.40           C  
ATOM    539  CB  SER A  73       9.453  -1.874   4.755  1.00 98.40           C  
ATOM    540  O   SER A  73       8.107  -1.474   1.684  1.00 98.40           O  
ATOM    541  OG  SER A  73       8.452  -2.877   4.728  1.00 98.40           O  
ATOM    542  N   ARG A  74      10.282  -1.615   1.864  1.00 97.13           N  
ATOM    543  CA  ARG A  74      10.382  -2.195   0.529  1.00 97.13           C  
ATOM    544  C   ARG A  74      11.474  -3.257   0.474  1.00 97.13           C  
ATOM    545  CB  ARG A  74      10.657  -1.106  -0.511  1.00 97.13           C  
ATOM    546  O   ARG A  74      12.417  -3.228   1.267  1.00 97.13           O  
ATOM    547  CG  ARG A  74      12.044  -0.491  -0.407  1.00 97.13           C  
ATOM    548  CD  ARG A  74      12.261   0.591  -1.456  1.00 97.13           C  
ATOM    549  NE  ARG A  74      12.197   0.049  -2.810  1.00 97.13           N  
ATOM    550  NH1 ARG A  74      12.161   2.109  -3.855  1.00 97.13           N  
ATOM    551  NH2 ARG A  74      12.095   0.186  -5.100  1.00 97.13           N  
ATOM    552  CZ  ARG A  74      12.151   0.782  -3.919  1.00 97.13           C  
ATOM    553  N   ASP A  75      11.314  -4.202  -0.513  1.00 96.59           N  
ATOM    554  CA  ASP A  75      12.249  -5.267  -0.863  1.00 96.59           C  
ATOM    555  C   ASP A  75      12.582  -5.237  -2.353  1.00 96.59           C  
ATOM    556  CB  ASP A  75      11.675  -6.633  -0.480  1.00 96.59           C  
ATOM    557  O   ASP A  75      11.791  -5.693  -3.181  1.00 96.59           O  
ATOM    558  CG  ASP A  75      12.684  -7.759  -0.616  1.00 96.59           C  
ATOM    559  OD1 ASP A  75      13.613  -7.650  -1.445  1.00 96.59           O  
ATOM    560  OD2 ASP A  75      12.547  -8.767   0.111  1.00 96.59           O  
ATOM    561  N   ASN A  76      13.722  -4.798  -2.638  1.00 93.61           N  
ATOM    562  CA  ASN A  76      14.100  -4.592  -4.032  1.00 93.61           C  
ATOM    563  C   ASN A  76      14.290  -5.918  -4.763  1.00 93.61           C  
ATOM    564  CB  ASN A  76      15.374  -3.748  -4.124  1.00 93.61           C  
ATOM    565  O   ASN A  76      13.995  -6.022  -5.955  1.00 93.61           O  
ATOM    566  CG  ASN A  76      15.118  -2.276  -3.869  1.00 93.61           C  
ATOM    567  ND2 ASN A  76      16.175  -1.536  -3.555  1.00 93.61           N  
ATOM    568  OD1 ASN A  76      13.980  -1.807  -3.953  1.00 93.61           O  
ATOM    569  N   ALA A  77      14.698  -6.894  -4.032  1.00 93.58           N  
ATOM    570  CA  ALA A  77      14.902  -8.209  -4.634  1.00 93.58           C  
ATOM    571  C   ALA A  77      13.575  -8.828  -5.063  1.00 93.58           C  
ATOM    572  CB  ALA A  77      15.627  -9.134  -3.659  1.00 93.58           C  
ATOM    573  O   ALA A  77      13.492  -9.469  -6.113  1.00 93.58           O  
ATOM    574  N   LYS A  78      12.538  -8.487  -4.317  1.00 95.26           N  
ATOM    575  CA  LYS A  78      11.212  -9.037  -4.581  1.00 95.26           C  
ATOM    576  C   LYS A  78      10.356  -8.053  -5.374  1.00 95.26           C  
ATOM    577  CB  LYS A  78      10.512  -9.404  -3.272  1.00 95.26           C  
ATOM    578  O   LYS A  78       9.217  -8.360  -5.730  1.00 95.26           O  
ATOM    579  CG  LYS A  78      11.178 -10.541  -2.511  1.00 95.26           C  
ATOM    580  CD  LYS A  78      10.399 -10.904  -1.253  1.00 95.26           C  
ATOM    581  CE  LYS A  78      11.047 -12.062  -0.508  1.00 95.26           C  
ATOM    582  NZ  LYS A  78      10.324 -12.379   0.760  1.00 95.26           N  
ATOM    583  N   ASN A  79      10.885  -6.963  -5.643  1.00 96.05           N  
ATOM    584  CA  ASN A  79      10.133  -5.903  -6.306  1.00 96.05           C  
ATOM    585  C   ASN A  79       8.797  -5.646  -5.614  1.00 96.05           C  
ATOM    586  CB  ASN A  79       9.909  -6.244  -7.781  1.00 96.05           C  
ATOM    587  O   ASN A  79       7.759  -5.563  -6.271  1.00 96.05           O  
ATOM    588  CG  ASN A  79      11.206  -6.340  -8.561  1.00 96.05           C  
ATOM    589  ND2 ASN A  79      11.234  -7.217  -9.558  1.00 96.05           N  
ATOM    590  OD1 ASN A  79      12.174  -5.634  -8.269  1.00 96.05           O  
ATOM    591  N   THR A  80       8.901  -5.498  -4.274  1.00 97.77           N  
ATOM    592  CA  THR A  80       7.668  -5.338  -3.511  1.00 97.77           C  
ATOM    593  C   THR A  80       7.821  -4.246  -2.457  1.00 97.77           C  
ATOM    594  CB  THR A  80       7.256  -6.657  -2.831  1.00 97.77           C  
ATOM    595  O   THR A  80       8.887  -4.101  -1.856  1.00 97.77           O  
ATOM    596  CG2 THR A  80       5.923  -6.509  -2.106  1.00 97.77           C  
ATOM    597  OG1 THR A  80       7.136  -7.683  -3.825  1.00 97.77           O  
ATOM    598  N   VAL A  81       6.756  -3.489  -2.228  1.00 98.06           N  
ATOM    599  CA  VAL A  81       6.638  -2.512  -1.151  1.00 98.06           C  
ATOM    600  C   VAL A  81       5.572  -2.966  -0.156  1.00 98.06           C  
ATOM    601  CB  VAL A  81       6.296  -1.106  -1.694  1.00 98.06           C  
ATOM    602  O   VAL A  81       4.541  -3.518  -0.549  1.00 98.06           O  
ATOM    603  CG1 VAL A  81       6.042  -0.131  -0.546  1.00 98.06           C  
ATOM    604  CG2 VAL A  81       7.418  -0.596  -2.596  1.00 98.06           C  
ATOM    605  N   TYR A  82       5.921  -2.745   1.080  1.00 98.71           N  
ATOM    606  CA  TYR A  82       5.013  -3.172   2.139  1.00 98.71           C  
ATOM    607  C   TYR A  82       4.540  -1.981   2.964  1.00 98.71           C  
ATOM    608  CB  TYR A  82       5.692  -4.200   3.048  1.00 98.71           C  
ATOM    609  O   TYR A  82       5.261  -0.991   3.107  1.00 98.71           O  
ATOM    610  CG  TYR A  82       6.196  -5.420   2.315  1.00 98.71           C  
ATOM    611  CD1 TYR A  82       5.331  -6.456   1.971  1.00 98.71           C  
ATOM    612  CD2 TYR A  82       7.537  -5.539   1.966  1.00 98.71           C  
ATOM    613  CE1 TYR A  82       5.791  -7.583   1.297  1.00 98.71           C  
ATOM    614  CE2 TYR A  82       8.008  -6.661   1.292  1.00 98.71           C  
ATOM    615  OH  TYR A  82       7.590  -8.789   0.295  1.00 98.71           O  
ATOM    616  CZ  TYR A  82       7.129  -7.676   0.962  1.00 98.71           C  
ATOM    617  N   LEU A  83       3.331  -2.090   3.465  1.00 98.85           N  
ATOM    618  CA  LEU A  83       2.790  -1.160   4.450  1.00 98.85           C  
ATOM    619  C   LEU A  83       2.266  -1.906   5.672  1.00 98.85           C  
ATOM    620  CB  LEU A  83       1.670  -0.317   3.833  1.00 98.85           C  
ATOM    621  O   LEU A  83       1.211  -2.543   5.611  1.00 98.85           O  
ATOM    622  CG  LEU A  83       1.104   0.802   4.708  1.00 98.85           C  
ATOM    623  CD1 LEU A  83       2.155   1.883   4.933  1.00 98.85           C  
ATOM    624  CD2 LEU A  83      -0.151   1.393   4.074  1.00 98.85           C  
ATOM    625  N   GLN A  84       3.069  -1.807   6.687  1.00 98.79           N  
ATOM    626  CA  GLN A  84       2.620  -2.362   7.960  1.00 98.79           C  
ATOM    627  C   GLN A  84       1.738  -1.370   8.713  1.00 98.79           C  
ATOM    628  CB  GLN A  84       3.818  -2.761   8.824  1.00 98.79           C  
ATOM    629  O   GLN A  84       2.185  -0.276   9.063  1.00 98.79           O  
ATOM    630  CG  GLN A  84       3.433  -3.343  10.178  1.00 98.79           C  
ATOM    631  CD  GLN A  84       2.674  -4.651  10.059  1.00 98.79           C  
ATOM    632  NE2 GLN A  84       1.503  -4.716  10.685  1.00 98.79           N  
ATOM    633  OE1 GLN A  84       3.134  -5.595   9.410  1.00 98.79           O  
ATOM    634  N   MET A  85       0.498  -1.834   9.014  1.00 98.72           N  
ATOM    635  CA  MET A  85      -0.484  -0.991   9.691  1.00 98.72           C  
ATOM    636  C   MET A  85      -0.808  -1.539  11.077  1.00 98.72           C  
ATOM    637  CB  MET A  85      -1.763  -0.881   8.860  1.00 98.72           C  
ATOM    638  O   MET A  85      -1.371  -2.628  11.202  1.00 98.72           O  
ATOM    639  CG  MET A  85      -1.529  -0.409   7.434  1.00 98.72           C  
ATOM    640  SD  MET A  85      -3.051  -0.478   6.412  1.00 98.72           S  
ATOM    641  CE  MET A  85      -3.940   0.963   7.063  1.00 98.72           C  
ATOM    642  N   ASN A  86      -0.531  -0.771  12.069  1.00 98.48           N  
ATOM    643  CA  ASN A  86      -0.782  -1.172  13.449  1.00 98.48           C  
ATOM    644  C   ASN A  86      -1.792  -0.248  14.126  1.00 98.48           C  
ATOM    645  CB  ASN A  86       0.524  -1.205  14.246  1.00 98.48           C  
ATOM    646  O   ASN A  86      -2.003   0.881  13.680  1.00 98.48           O  
ATOM    647  CG  ASN A  86       1.531  -2.183  13.675  1.00 98.48           C  
ATOM    648  ND2 ASN A  86       2.728  -1.693  13.372  1.00 98.48           N  
ATOM    649  OD1 ASN A  86       1.236  -3.369  13.506  1.00 98.48           O  
ATOM    650  N   SER A  87      -2.478  -0.776  15.157  1.00 97.79           N  
ATOM    651  CA  SER A  87      -3.433   0.003  15.939  1.00 97.79           C  
ATOM    652  C   SER A  87      -4.436   0.715  15.037  1.00 97.79           C  
ATOM    653  CB  SER A  87      -2.704   1.026  16.812  1.00 97.79           C  
ATOM    654  O   SER A  87      -4.636   1.926  15.157  1.00 97.79           O  
ATOM    655  OG  SER A  87      -1.774   0.384  17.667  1.00 97.79           O  
ATOM    656  N   LEU A  88      -5.073  -0.066  14.123  1.00 98.23           N  
ATOM    657  CA  LEU A  88      -5.996   0.461  13.123  1.00 98.23           C  
ATOM    658  C   LEU A  88      -7.226   1.071  13.787  1.00 98.23           C  
ATOM    659  CB  LEU A  88      -6.421  -0.643  12.151  1.00 98.23           C  
ATOM    660  O   LEU A  88      -7.712   0.555  14.796  1.00 98.23           O  
ATOM    661  CG  LEU A  88      -5.409  -1.018  11.067  1.00 98.23           C  
ATOM    662  CD1 LEU A  88      -5.792  -2.346  10.422  1.00 98.23           C  
ATOM    663  CD2 LEU A  88      -5.315   0.085  10.019  1.00 98.23           C  
ATOM    664  N   LYS A  89      -7.609   2.151  13.189  1.00 97.65           N  
ATOM    665  CA  LYS A  89      -8.817   2.872  13.578  1.00 97.65           C  
ATOM    666  C   LYS A  89      -9.882   2.790  12.488  1.00 97.65           C  
ATOM    667  CB  LYS A  89      -8.493   4.335  13.885  1.00 97.65           C  
ATOM    668  O   LYS A  89      -9.560   2.618  11.310  1.00 97.65           O  
ATOM    669  CG  LYS A  89      -7.434   4.522  14.962  1.00 97.65           C  
ATOM    670  CD  LYS A  89      -7.031   5.984  15.102  1.00 97.65           C  
ATOM    671  CE  LYS A  89      -5.966   6.171  16.173  1.00 97.65           C  
ATOM    672  NZ  LYS A  89      -5.508   7.590  16.257  1.00 97.65           N  
ATOM    673  N   PRO A  90     -11.161   2.897  12.995  1.00 97.19           N  
ATOM    674  CA  PRO A  90     -12.221   2.886  11.984  1.00 97.19           C  
ATOM    675  C   PRO A  90     -11.993   3.915  10.879  1.00 97.19           C  
ATOM    676  CB  PRO A  90     -13.479   3.221  12.790  1.00 97.19           C  
ATOM    677  O   PRO A  90     -12.398   3.696   9.734  1.00 97.19           O  
ATOM    678  CG  PRO A  90     -13.220   2.663  14.152  1.00 97.19           C  
ATOM    679  CD  PRO A  90     -11.773   2.881  14.489  1.00 97.19           C  
ATOM    680  N   GLU A  91     -11.297   4.956  11.152  1.00 96.35           N  
ATOM    681  CA  GLU A  91     -11.005   6.014  10.189  1.00 96.35           C  
ATOM    682  C   GLU A  91     -10.024   5.534   9.123  1.00 96.35           C  
ATOM    683  CB  GLU A  91     -10.446   7.249  10.900  1.00 96.35           C  
ATOM    684  O   GLU A  91      -9.867   6.176   8.082  1.00 96.35           O  
ATOM    685  CG  GLU A  91     -11.434   7.914  11.846  1.00 96.35           C  
ATOM    686  CD  GLU A  91     -11.548   7.208  13.188  1.00 96.35           C  
ATOM    687  OE1 GLU A  91     -12.558   7.414  13.899  1.00 96.35           O  
ATOM    688  OE2 GLU A  91     -10.620   6.442  13.531  1.00 96.35           O  
ATOM    689  N   ASP A  92      -9.387   4.437   9.384  1.00 97.85           N  
ATOM    690  CA  ASP A  92      -8.410   3.901   8.442  1.00 97.85           C  
ATOM    691  C   ASP A  92      -9.091   3.071   7.357  1.00 97.85           C  
ATOM    692  CB  ASP A  92      -7.366   3.055   9.174  1.00 97.85           C  
ATOM    693  O   ASP A  92      -8.433   2.584   6.435  1.00 97.85           O  
ATOM    694  CG  ASP A  92      -6.482   3.874  10.098  1.00 97.85           C  
ATOM    695  OD1 ASP A  92      -6.151   5.031   9.760  1.00 97.85           O  
ATOM    696  OD2 ASP A  92      -6.109   3.356  11.173  1.00 97.85           O  
ATOM    697  N   THR A  93     -10.422   2.907   7.467  1.00 98.14           N  
ATOM    698  CA  THR A  93     -11.183   2.169   6.466  1.00 98.14           C  
ATOM    699  C   THR A  93     -11.168   2.901   5.127  1.00 98.14           C  
ATOM    700  CB  THR A  93     -12.639   1.952   6.918  1.00 98.14           C  
ATOM    701  O   THR A  93     -11.597   4.054   5.039  1.00 98.14           O  
ATOM    702  CG2 THR A  93     -13.464   1.290   5.819  1.00 98.14           C  
ATOM    703  OG1 THR A  93     -12.652   1.114   8.080  1.00 98.14           O  
ATOM    704  N   ALA A  94     -10.688   2.218   4.085  1.00 98.47           N  
ATOM    705  CA  ALA A  94     -10.571   2.805   2.753  1.00 98.47           C  
ATOM    706  C   ALA A  94     -10.018   1.792   1.755  1.00 98.47           C  
ATOM    707  CB  ALA A  94      -9.683   4.046   2.795  1.00 98.47           C  
ATOM    708  O   ALA A  94      -9.720   0.652   2.118  1.00 98.47           O  
ATOM    709  N   VAL A  95     -10.063   2.168   0.491  1.00 98.62           N  
ATOM    710  CA  VAL A  95      -9.280   1.455  -0.512  1.00 98.62           C  
ATOM    711  C   VAL A  95      -7.861   2.019  -0.557  1.00 98.62           C  
ATOM    712  CB  VAL A  95      -9.932   1.543  -1.910  1.00 98.62           C  
ATOM    713  O   VAL A  95      -7.672   3.234  -0.655  1.00 98.62           O  
ATOM    714  CG1 VAL A  95      -9.084   0.812  -2.949  1.00 98.62           C  
ATOM    715  CG2 VAL A  95     -11.349   0.972  -1.874  1.00 98.62           C  
ATOM    716  N   TYR A  96      -6.904   1.191  -0.465  1.00 98.69           N  
ATOM    717  CA  TYR A  96      -5.502   1.597  -0.467  1.00 98.69           C  
ATOM    718  C   TYR A  96      -4.851   1.303  -1.813  1.00 98.69           C  
ATOM    719  CB  TYR A  96      -4.735   0.884   0.651  1.00 98.69           C  
ATOM    720  O   TYR A  96      -5.005   0.207  -2.358  1.00 98.69           O  
ATOM    721  CG  TYR A  96      -5.022   1.431   2.028  1.00 98.69           C  
ATOM    722  CD1 TYR A  96      -4.093   2.231   2.689  1.00 98.69           C  
ATOM    723  CD2 TYR A  96      -6.222   1.148   2.672  1.00 98.69           C  
ATOM    724  CE1 TYR A  96      -4.352   2.736   3.959  1.00 98.69           C  
ATOM    725  CE2 TYR A  96      -6.492   1.647   3.942  1.00 98.69           C  
ATOM    726  OH  TYR A  96      -5.815   2.936   5.833  1.00 98.69           O  
ATOM    727  CZ  TYR A  96      -5.553   2.439   4.576  1.00 98.69           C  
ATOM    728  N   TYR A  97      -4.140   2.285  -2.269  1.00 98.39           N  
ATOM    729  CA  TYR A  97      -3.492   2.210  -3.574  1.00 98.39           C  
ATOM    730  C   TYR A  97      -1.982   2.374  -3.444  1.00 98.39           C  
ATOM    731  CB  TYR A  97      -4.054   3.278  -4.517  1.00 98.39           C  
ATOM    732  O   TYR A  97      -1.507   3.272  -2.745  1.00 98.39           O  
ATOM    733  CG  TYR A  97      -5.553   3.217  -4.679  1.00 98.39           C  
ATOM    734  CD1 TYR A  97      -6.131   2.501  -5.726  1.00 98.39           C  
ATOM    735  CD2 TYR A  97      -6.395   3.874  -3.788  1.00 98.39           C  
ATOM    736  CE1 TYR A  97      -7.512   2.443  -5.881  1.00 98.39           C  
ATOM    737  CE2 TYR A  97      -7.777   3.822  -3.934  1.00 98.39           C  
ATOM    738  OH  TYR A  97      -9.693   3.051  -5.130  1.00 98.39           O  
ATOM    739  CZ  TYR A  97      -8.326   3.105  -4.981  1.00 98.39           C  
ATOM    740  N   CYS A  98      -1.301   1.534  -4.146  1.00 97.71           N  
ATOM    741  CA  CYS A  98       0.121   1.831  -4.281  1.00 97.71           C  
ATOM    742  C   CYS A  98       0.408   2.536  -5.601  1.00 97.71           C  
ATOM    743  CB  CYS A  98       0.947   0.548  -4.187  1.00 97.71           C  
ATOM    744  O   CYS A  98      -0.350   2.395  -6.562  1.00 97.71           O  
ATOM    745  SG  CYS A  98       0.741  -0.555  -5.602  1.00 97.71           S  
ATOM    746  N   ALA A  99       1.445   3.407  -5.577  1.00 96.96           N  
ATOM    747  CA  ALA A  99       1.787   4.216  -6.744  1.00 96.96           C  
ATOM    748  C   ALA A  99       3.299   4.351  -6.895  1.00 96.96           C  
ATOM    749  CB  ALA A  99       1.140   5.595  -6.643  1.00 96.96           C  
ATOM    750  O   ALA A  99       4.040   4.230  -5.916  1.00 96.96           O  
ATOM    751  N   ALA A 100       3.741   4.554  -8.135  1.00 94.93           N  
ATOM    752  CA  ALA A 100       5.169   4.639  -8.428  1.00 94.93           C  
ATOM    753  C   ALA A 100       5.498   5.922  -9.186  1.00 94.93           C  
ATOM    754  CB  ALA A 100       5.621   3.420  -9.230  1.00 94.93           C  
ATOM    755  O   ALA A 100       4.734   6.352 -10.053  1.00 94.93           O  
ATOM    756  N   ALA A 101       6.597   6.529  -8.822  1.00 92.09           N  
ATOM    757  CA  ALA A 101       7.145   7.701  -9.500  1.00 92.09           C  
ATOM    758  C   ALA A 101       8.638   7.532  -9.766  1.00 92.09           C  
ATOM    759  CB  ALA A 101       6.893   8.959  -8.674  1.00 92.09           C  
ATOM    760  O   ALA A 101       9.378   7.051  -8.904  1.00 92.09           O  
ATOM    761  N   ARG A 102       8.961   7.895 -10.903  1.00 87.82           N  
ATOM    762  CA  ARG A 102      10.396   7.869 -11.166  1.00 87.82           C  
ATOM    763  C   ARG A 102      11.154   8.719 -10.152  1.00 87.82           C  
ATOM    764  CB  ARG A 102      10.692   8.358 -12.586  1.00 87.82           C  
ATOM    765  O   ARG A 102      10.800   9.876  -9.916  1.00 87.82           O  
ATOM    766  CG  ARG A 102      10.299   7.370 -13.672  1.00 87.82           C  
ATOM    767  CD  ARG A 102      10.775   7.823 -15.046  1.00 87.82           C  
ATOM    768  NE  ARG A 102      10.438   6.850 -16.081  1.00 87.82           N  
ATOM    769  NH1 ARG A 102      10.966   8.240 -17.849  1.00 87.82           N  
ATOM    770  NH2 ARG A 102      10.202   6.115 -18.244  1.00 87.82           N  
ATOM    771  CZ  ARG A 102      10.536   7.070 -17.389  1.00 87.82           C  
ATOM    772  N   ALA A 103      12.086   7.995  -9.563  1.00 81.86           N  
ATOM    773  CA  ALA A 103      12.833   8.674  -8.507  1.00 81.86           C  
ATOM    774  C   ALA A 103      13.881   9.615  -9.095  1.00 81.86           C  
ATOM    775  CB  ALA A 103      13.495   7.655  -7.584  1.00 81.86           C  
ATOM    776  O   ALA A 103      14.471   9.324 -10.138  1.00 81.86           O  
ATOM    777  N   ASP A 104      13.952  10.882  -8.496  1.00 81.53           N  
ATOM    778  CA  ASP A 104      15.002  11.871  -8.717  1.00 81.53           C  
ATOM    779  C   ASP A 104      15.834  12.079  -7.453  1.00 81.53           C  
ATOM    780  CB  ASP A 104      14.400  13.200  -9.175  1.00 81.53           C  
ATOM    781  O   ASP A 104      15.310  12.502  -6.421  1.00 81.53           O  
ATOM    782  CG  ASP A 104      15.447  14.197  -9.641  1.00 81.53           C  
ATOM    783  OD1 ASP A 104      16.580  14.183  -9.112  1.00 81.53           O  
ATOM    784  OD2 ASP A 104      15.136  15.005 -10.542  1.00 81.53           O  
ATOM    785  N   PRO A 105      17.064  11.699  -7.520  1.00 77.48           N  
ATOM    786  CA  PRO A 105      17.917  11.806  -6.333  1.00 77.48           C  
ATOM    787  C   PRO A 105      18.012  13.235  -5.802  1.00 77.48           C  
ATOM    788  CB  PRO A 105      19.279  11.317  -6.832  1.00 77.48           C  
ATOM    789  O   PRO A 105      18.434  13.447  -4.663  1.00 77.48           O  
ATOM    790  CG  PRO A 105      19.210  11.448  -8.320  1.00 77.48           C  
ATOM    791  CD  PRO A 105      17.769  11.393  -8.737  1.00 77.48           C  
ATOM    792  N   TYR A 106      17.533  14.148  -6.479  1.00 82.85           N  
ATOM    793  CA  TYR A 106      17.702  15.543  -6.089  1.00 82.85           C  
ATOM    794  C   TYR A 106      16.546  16.009  -5.213  1.00 82.85           C  
ATOM    795  CB  TYR A 106      17.812  16.438  -7.328  1.00 82.85           C  
ATOM    796  O   TYR A 106      16.693  16.949  -4.429  1.00 82.85           O  
ATOM    797  CG  TYR A 106      18.252  17.849  -7.020  1.00 82.85           C  
ATOM    798  CD1 TYR A 106      17.339  18.901  -7.026  1.00 82.85           C  
ATOM    799  CD2 TYR A 106      19.581  18.133  -6.724  1.00 82.85           C  
ATOM    800  CE1 TYR A 106      17.740  20.203  -6.745  1.00 82.85           C  
ATOM    801  CE2 TYR A 106      19.993  19.431  -6.441  1.00 82.85           C  
ATOM    802  OH  TYR A 106      19.470  21.744  -6.175  1.00 82.85           O  
ATOM    803  CZ  TYR A 106      19.067  20.457  -6.454  1.00 82.85           C  
ATOM    804  N   TYR A 107      15.460  15.194  -5.210  1.00 83.04           N  
ATOM    805  CA  TYR A 107      14.269  15.610  -4.477  1.00 83.04           C  
ATOM    806  C   TYR A 107      14.140  14.844  -3.166  1.00 83.04           C  
ATOM    807  CB  TYR A 107      13.014  15.403  -5.329  1.00 83.04           C  
ATOM    808  O   TYR A 107      14.526  13.676  -3.082  1.00 83.04           O  
ATOM    809  CG  TYR A 107      12.916  16.344  -6.506  1.00 83.04           C  
ATOM    810  CD1 TYR A 107      12.784  17.717  -6.315  1.00 83.04           C  
ATOM    811  CD2 TYR A 107      12.955  15.861  -7.809  1.00 83.04           C  
ATOM    812  CE1 TYR A 107      12.692  18.588  -7.396  1.00 83.04           C  
ATOM    813  CE2 TYR A 107      12.863  16.723  -8.898  1.00 83.04           C  
ATOM    814  OH  TYR A 107      12.641  18.939  -9.755  1.00 83.04           O  
ATOM    815  CZ  TYR A 107      12.732  18.082  -8.681  1.00 83.04           C  
ATOM    816  N   SER A 108      13.713  15.641  -2.169  1.00 86.23           N  
ATOM    817  CA  SER A 108      13.409  15.063  -0.864  1.00 86.23           C  
ATOM    818  C   SER A 108      12.205  14.131  -0.938  1.00 86.23           C  
ATOM    819  CB  SER A 108      13.148  16.166   0.163  1.00 86.23           C  
ATOM    820  O   SER A 108      11.335  14.299  -1.796  1.00 86.23           O  
ATOM    821  OG  SER A 108      12.578  15.629   1.344  1.00 86.23           O  
ATOM    822  N   ILE A 109      12.177  13.087  -0.035  1.00 87.81           N  
ATOM    823  CA  ILE A 109      11.089  12.116  -0.055  1.00 87.81           C  
ATOM    824  C   ILE A 109       9.762  12.822   0.219  1.00 87.81           C  
ATOM    825  CB  ILE A 109      11.319  10.988   0.975  1.00 87.81           C  
ATOM    826  O   ILE A 109       8.717  12.413  -0.292  1.00 87.81           O  
ATOM    827  CG1 ILE A 109      10.364   9.818   0.708  1.00 87.81           C  
ATOM    828  CG2 ILE A 109      11.150  11.518   2.402  1.00 87.81           C  
ATOM    829  CD1 ILE A 109      10.527   9.188  -0.668  1.00 87.81           C  
ATOM    830  N   SER A 110       9.723  13.888   0.939  1.00 86.07           N  
ATOM    831  CA  SER A 110       8.506  14.640   1.226  1.00 86.07           C  
ATOM    832  C   SER A 110       7.878  15.185  -0.052  1.00 86.07           C  
ATOM    833  CB  SER A 110       8.800  15.790   2.190  1.00 86.07           C  
ATOM    834  O   SER A 110       6.682  15.482  -0.085  1.00 86.07           O  
ATOM    835  OG  SER A 110       9.663  16.741   1.589  1.00 86.07           O  
ATOM    836  N   TYR A 111       8.761  15.286  -1.134  1.00 85.96           N  
ATOM    837  CA  TYR A 111       8.311  15.732  -2.448  1.00 85.96           C  
ATOM    838  C   TYR A 111       7.264  14.783  -3.017  1.00 85.96           C  
ATOM    839  CB  TYR A 111       9.496  15.842  -3.413  1.00 85.96           C  
ATOM    840  O   TYR A 111       6.361  15.207  -3.742  1.00 85.96           O  
ATOM    841  CG  TYR A 111       9.108  16.292  -4.801  1.00 85.96           C  
ATOM    842  CD1 TYR A 111       9.019  15.381  -5.850  1.00 85.96           C  
ATOM    843  CD2 TYR A 111       8.832  17.629  -5.065  1.00 85.96           C  
ATOM    844  CE1 TYR A 111       8.665  15.791  -7.131  1.00 85.96           C  
ATOM    845  CE2 TYR A 111       8.476  18.051  -6.342  1.00 85.96           C  
ATOM    846  OH  TYR A 111       8.043  17.538  -8.633  1.00 85.96           O  
ATOM    847  CZ  TYR A 111       8.395  17.126  -7.367  1.00 85.96           C  
ATOM    848  N   TYR A 112       7.191  13.564  -2.618  1.00 84.20           N  
ATOM    849  CA  TYR A 112       6.341  12.523  -3.186  1.00 84.20           C  
ATOM    850  C   TYR A 112       5.042  12.391  -2.401  1.00 84.20           C  
ATOM    851  CB  TYR A 112       7.077  11.180  -3.207  1.00 84.20           C  
ATOM    852  O   TYR A 112       4.329  11.393  -2.532  1.00 84.20           O  
ATOM    853  CG  TYR A 112       8.242  11.141  -4.166  1.00 84.20           C  
ATOM    854  CD1 TYR A 112       8.035  11.103  -5.543  1.00 84.20           C  
ATOM    855  CD2 TYR A 112       9.552  11.141  -3.697  1.00 84.20           C  
ATOM    856  CE1 TYR A 112       9.106  11.065  -6.430  1.00 84.20           C  
ATOM    857  CE2 TYR A 112      10.630  11.103  -4.575  1.00 84.20           C  
ATOM    858  OH  TYR A 112      11.461  11.028  -6.812  1.00 84.20           O  
ATOM    859  CZ  TYR A 112      10.397  11.065  -5.938  1.00 84.20           C  
ATOM    860  N   SER A 113       4.816  13.434  -1.514  1.00 82.32           N  
ATOM    861  CA  SER A 113       3.578  13.386  -0.743  1.00 82.32           C  
ATOM    862  C   SER A 113       2.394  13.880  -1.568  1.00 82.32           C  
ATOM    863  CB  SER A 113       3.707  14.224   0.530  1.00 82.32           C  
ATOM    864  O   SER A 113       1.253  13.857  -1.102  1.00 82.32           O  
ATOM    865  OG  SER A 113       3.900  15.592   0.215  1.00 82.32           O  
ATOM    866  N   THR A 114       2.616  14.311  -2.819  1.00 79.26           N  
ATOM    867  CA  THR A 114       1.539  14.778  -3.684  1.00 79.26           C  
ATOM    868  C   THR A 114       1.280  13.781  -4.811  1.00 79.26           C  
ATOM    869  CB  THR A 114       1.861  16.160  -4.282  1.00 79.26           C  
ATOM    870  O   THR A 114       2.172  13.019  -5.189  1.00 79.26           O  
ATOM    871  CG2 THR A 114       2.177  17.173  -3.187  1.00 79.26           C  
ATOM    872  OG1 THR A 114       2.993  16.045  -5.153  1.00 79.26           O  
ATOM    873  N   THR A 115       0.035  13.692  -5.243  1.00 75.71           N  
ATOM    874  CA  THR A 115      -0.411  12.726  -6.241  1.00 75.71           C  
ATOM    875  C   THR A 115       0.201  13.035  -7.605  1.00 75.71           C  
ATOM    876  CB  THR A 115      -1.946  12.708  -6.356  1.00 75.71           C  
ATOM    877  O   THR A 115       0.350  12.142  -8.441  1.00 75.71           O  
ATOM    878  CG2 THR A 115      -2.591  12.269  -5.046  1.00 75.71           C  
ATOM    879  OG1 THR A 115      -2.410  14.024  -6.686  1.00 75.71           O  
ATOM    880  N   HIS A 116       0.575  14.316  -7.916  1.00 78.79           N  
ATOM    881  CA  HIS A 116       0.996  14.756  -9.242  1.00 78.79           C  
ATOM    882  C   HIS A 116       2.365  14.189  -9.601  1.00 78.79           C  
ATOM    883  CB  HIS A 116       1.024  16.284  -9.315  1.00 78.79           C  
ATOM    884  O   HIS A 116       2.752  14.185 -10.772  1.00 78.79           O  
ATOM    885  CG  HIS A 116      -0.333  16.911  -9.274  1.00 78.79           C  
ATOM    886  CD2 HIS A 116      -1.152  17.325 -10.269  1.00 78.79           C  
ATOM    887  ND1 HIS A 116      -0.992  17.181  -8.094  1.00 78.79           N  
ATOM    888  CE1 HIS A 116      -2.162  17.734  -8.366  1.00 78.79           C  
ATOM    889  NE2 HIS A 116      -2.284  17.833  -9.679  1.00 78.79           N  
ATOM    890  N   GLU A 117       2.878  13.492  -8.685  1.00 80.66           N  
ATOM    891  CA  GLU A 117       4.251  13.049  -8.912  1.00 80.66           C  
ATOM    892  C   GLU A 117       4.296  11.582  -9.330  1.00 80.66           C  
ATOM    893  CB  GLU A 117       5.099  13.264  -7.656  1.00 80.66           C  
ATOM    894  O   GLU A 117       5.337  11.088  -9.768  1.00 80.66           O  
ATOM    895  CG  GLU A 117       5.258  14.726  -7.264  1.00 80.66           C  
ATOM    896  CD  GLU A 117       5.954  15.560  -8.327  1.00 80.66           C  
ATOM    897  OE1 GLU A 117       5.905  16.809  -8.248  1.00 80.66           O  
ATOM    898  OE2 GLU A 117       6.554  14.961  -9.247  1.00 80.66           O  
ATOM    899  N   TYR A 118       3.117  10.964  -9.295  1.00 87.55           N  
ATOM    900  CA  TYR A 118       3.079   9.533  -9.576  1.00 87.55           C  
ATOM    901  C   TYR A 118       2.498   9.264 -10.959  1.00 87.55           C  
ATOM    902  CB  TYR A 118       2.258   8.798  -8.513  1.00 87.55           C  
ATOM    903  O   TYR A 118       1.470   9.835 -11.329  1.00 87.55           O  
ATOM    904  CG  TYR A 118       2.911   8.771  -7.153  1.00 87.55           C  
ATOM    905  CD1 TYR A 118       3.813   7.766  -6.811  1.00 87.55           C  
ATOM    906  CD2 TYR A 118       2.627   9.750  -6.206  1.00 87.55           C  
ATOM    907  CE1 TYR A 118       4.416   7.736  -5.558  1.00 87.55           C  
ATOM    908  CE2 TYR A 118       3.224   9.730  -4.950  1.00 87.55           C  
ATOM    909  OH  TYR A 118       4.710   8.697  -3.394  1.00 87.55           O  
ATOM    910  CZ  TYR A 118       4.116   8.721  -4.636  1.00 87.55           C  
ATOM    911  N   ASP A 119       3.227   8.337 -11.727  1.00 90.42           N  
ATOM    912  CA  ASP A 119       2.845   8.034 -13.103  1.00 90.42           C  
ATOM    913  C   ASP A 119       2.063   6.725 -13.180  1.00 90.42           C  
ATOM    914  CB  ASP A 119       4.082   7.962 -14.000  1.00 90.42           C  
ATOM    915  O   ASP A 119       1.267   6.524 -14.100  1.00 90.42           O  
ATOM    916  CG  ASP A 119       4.831   9.281 -14.084  1.00 90.42           C  
ATOM    917  OD1 ASP A 119       4.195  10.330 -14.323  1.00 90.42           O  
ATOM    918  OD2 ASP A 119       6.069   9.270 -13.911  1.00 90.42           O  
ATOM    919  N   TYR A 120       2.256   5.932 -12.105  1.00 93.70           N  
ATOM    920  CA  TYR A 120       1.674   4.596 -12.159  1.00 93.70           C  
ATOM    921  C   TYR A 120       0.900   4.286 -10.883  1.00 93.70           C  
ATOM    922  CB  TYR A 120       2.764   3.543 -12.377  1.00 93.70           C  
ATOM    923  O   TYR A 120       1.372   4.570  -9.779  1.00 93.70           O  
ATOM    924  CG  TYR A 120       3.711   3.874 -13.505  1.00 93.70           C  
ATOM    925  CD1 TYR A 120       3.337   3.684 -14.833  1.00 93.70           C  
ATOM    926  CD2 TYR A 120       4.981   4.377 -13.245  1.00 93.70           C  
ATOM    927  CE1 TYR A 120       4.207   3.986 -15.876  1.00 93.70           C  
ATOM    928  CE2 TYR A 120       5.860   4.682 -14.279  1.00 93.70           C  
ATOM    929  OH  TYR A 120       6.329   4.785 -16.617  1.00 93.70           O  
ATOM    930  CZ  TYR A 120       5.464   4.484 -15.589  1.00 93.70           C  
ATOM    931  N   TRP A 121      -0.251   3.623 -11.149  1.00 95.86           N  
ATOM    932  CA  TRP A 121      -1.126   3.339 -10.016  1.00 95.86           C  
ATOM    933  C   TRP A 121      -1.635   1.903 -10.069  1.00 95.86           C  
ATOM    934  CB  TRP A 121      -2.307   4.313  -9.991  1.00 95.86           C  
ATOM    935  O   TRP A 121      -1.931   1.381 -11.147  1.00 95.86           O  
ATOM    936  CG  TRP A 121      -1.920   5.734  -9.713  1.00 95.86           C  
ATOM    937  CD1 TRP A 121      -1.364   6.624 -10.589  1.00 95.86           C  
ATOM    938  CD2 TRP A 121      -2.055   6.427  -8.468  1.00 95.86           C  
ATOM    939  CE2 TRP A 121      -1.561   7.736  -8.664  1.00 95.86           C  
ATOM    940  CE3 TRP A 121      -2.547   6.069  -7.206  1.00 95.86           C  
ATOM    941  NE1 TRP A 121      -1.146   7.830  -9.965  1.00 95.86           N  
ATOM    942  CH2 TRP A 121      -2.033   8.312  -6.417  1.00 95.86           C  
ATOM    943  CZ2 TRP A 121      -1.546   8.689  -7.642  1.00 95.86           C  
ATOM    944  CZ3 TRP A 121      -2.531   7.018  -6.191  1.00 95.86           C  
ATOM    945  N   GLY A 122      -1.730   1.411  -8.853  1.00 96.55           N  
ATOM    946  CA  GLY A 122      -2.403   0.125  -8.760  1.00 96.55           C  
ATOM    947  C   GLY A 122      -3.913   0.246  -8.687  1.00 96.55           C  
ATOM    948  O   GLY A 122      -4.453   1.354  -8.681  1.00 96.55           O  
ATOM    949  N   GLN A 123      -4.609  -0.917  -8.609  1.00 96.51           N  
ATOM    950  CA  GLN A 123      -6.067  -0.927  -8.638  1.00 96.51           C  
ATOM    951  C   GLN A 123      -6.646  -0.820  -7.230  1.00 96.51           C  
ATOM    952  CB  GLN A 123      -6.582  -2.195  -9.321  1.00 96.51           C  
ATOM    953  O   GLN A 123      -7.846  -0.594  -7.061  1.00 96.51           O  
ATOM    954  CG  GLN A 123      -6.224  -2.286 -10.799  1.00 96.51           C  
ATOM    955  CD  GLN A 123      -6.791  -1.137 -11.612  1.00 96.51           C  
ATOM    956  NE2 GLN A 123      -5.941  -0.500 -12.411  1.00 96.51           N  
ATOM    957  OE1 GLN A 123      -7.982  -0.824 -11.523  1.00 96.51           O  
ATOM    958  N   GLY A 124      -5.762  -1.044  -6.214  1.00 97.95           N  
ATOM    959  CA  GLY A 124      -6.195  -0.837  -4.842  1.00 97.95           C  
ATOM    960  C   GLY A 124      -6.610  -2.121  -4.147  1.00 97.95           C  
ATOM    961  O   GLY A 124      -6.852  -3.137  -4.803  1.00 97.95           O  
ATOM    962  N   THR A 125      -6.571  -2.126  -2.855  1.00 98.59           N  
ATOM    963  CA  THR A 125      -7.075  -3.189  -1.992  1.00 98.59           C  
ATOM    964  C   THR A 125      -7.897  -2.609  -0.844  1.00 98.59           C  
ATOM    965  CB  THR A 125      -5.926  -4.041  -1.425  1.00 98.59           C  
ATOM    966  O   THR A 125      -7.543  -1.570  -0.284  1.00 98.59           O  
ATOM    967  CG2 THR A 125      -5.085  -3.242  -0.435  1.00 98.59           C  
ATOM    968  OG1 THR A 125      -6.471  -5.185  -0.757  1.00 98.59           O  
ATOM    969  N   GLN A 126      -9.003  -3.295  -0.567  1.00 98.42           N  
ATOM    970  CA  GLN A 126      -9.938  -2.812   0.444  1.00 98.42           C  
ATOM    971  C   GLN A 126      -9.459  -3.164   1.850  1.00 98.42           C  
ATOM    972  CB  GLN A 126     -11.333  -3.390   0.205  1.00 98.42           C  
ATOM    973  O   GLN A 126      -9.080  -4.306   2.114  1.00 98.42           O  
ATOM    974  CG  GLN A 126     -12.365  -2.950   1.235  1.00 98.42           C  
ATOM    975  CD  GLN A 126     -12.778  -1.500   1.071  1.00 98.42           C  
ATOM    976  NE2 GLN A 126     -12.915  -0.792   2.187  1.00 98.42           N  
ATOM    977  OE1 GLN A 126     -12.971  -1.018  -0.050  1.00 98.42           O  
ATOM    978  N   VAL A 127      -9.454  -2.196   2.684  1.00 98.64           N  
ATOM    979  CA  VAL A 127      -9.244  -2.355   4.119  1.00 98.64           C  
ATOM    980  C   VAL A 127     -10.485  -1.890   4.878  1.00 98.64           C  
ATOM    981  CB  VAL A 127      -8.001  -1.575   4.601  1.00 98.64           C  
ATOM    982  O   VAL A 127     -10.941  -0.758   4.699  1.00 98.64           O  
ATOM    983  CG1 VAL A 127      -7.914  -1.585   6.126  1.00 98.64           C  
ATOM    984  CG2 VAL A 127      -6.732  -2.164   3.987  1.00 98.64           C  
ATOM    985  N   THR A 128     -11.017  -2.777   5.684  1.00 98.39           N  
ATOM    986  CA  THR A 128     -12.174  -2.463   6.515  1.00 98.39           C  
ATOM    987  C   THR A 128     -11.859  -2.694   7.990  1.00 98.39           C  
ATOM    988  CB  THR A 128     -13.398  -3.305   6.110  1.00 98.39           C  
ATOM    989  O   THR A 128     -11.422  -3.781   8.374  1.00 98.39           O  
ATOM    990  CG2 THR A 128     -14.622  -2.931   6.939  1.00 98.39           C  
ATOM    991  OG1 THR A 128     -13.686  -3.082   4.724  1.00 98.39           O  
ATOM    992  N   VAL A 129     -12.010  -1.607   8.769  1.00 98.10           N  
ATOM    993  CA  VAL A 129     -11.805  -1.706  10.211  1.00 98.10           C  
ATOM    994  C   VAL A 129     -13.151  -1.639  10.930  1.00 98.10           C  
ATOM    995  CB  VAL A 129     -10.868  -0.592  10.729  1.00 98.10           C  
ATOM    996  O   VAL A 129     -13.882  -0.655  10.801  1.00 98.10           O  
ATOM    997  CG1 VAL A 129     -10.548  -0.800  12.208  1.00 98.10           C  
ATOM    998  CG2 VAL A 129      -9.584  -0.548   9.902  1.00 98.10           C  
ATOM    999  N   SER A 130     -13.513  -2.626  11.651  1.00 96.02           N  
ATOM   1000  CA  SER A 130     -14.790  -2.714  12.350  1.00 96.02           C  
ATOM   1001  C   SER A 130     -14.655  -2.276  13.805  1.00 96.02           C  
ATOM   1002  CB  SER A 130     -15.339  -4.140  12.288  1.00 96.02           C  
ATOM   1003  O   SER A 130     -13.636  -2.541  14.446  1.00 96.02           O  
ATOM   1004  OG  SER A 130     -16.560  -4.240  13.001  1.00 96.02           O  
ATOM   1005  N   SER A 131     -15.569  -1.421  14.353  1.00 87.30           N  
ATOM   1006  CA  SER A 131     -15.596  -0.823  15.684  1.00 87.30           C  
ATOM   1007  C   SER A 131     -15.987  -1.849  16.743  1.00 87.30           C  
ATOM   1008  CB  SER A 131     -16.567   0.357  15.723  1.00 87.30           C  
ATOM   1009  O   SER A 131     -15.722  -1.655  17.931  1.00 87.30           O  
ATOM   1010  OG  SER A 131     -17.862  -0.043  15.312  1.00 87.30           O  
ATOM   1011  N   GLY A 132     -16.004  -3.115  16.515  1.00 68.90           N  
ATOM   1012  CA  GLY A 132     -16.664  -4.011  17.451  1.00 68.90           C  
ATOM   1013  C   GLY A 132     -17.925  -3.422  18.054  1.00 68.90           C  
ATOM   1014  O   GLY A 132     -18.139  -2.209  17.995  1.00 68.90           O  
TER    1015      GLY A 132                                                      
ENDMDL                                                                          
END                                                                             
