# Supplementary material for: Thermodynamic versus kinetic basis for the high conformational stability of nanobodies for therapeutic applications
Source: FEBS Lett. 2024 Nov 26;599(5):766–76. doi: 10.1002/1873-3468.15064 (PMC11891404; doi:10.1002/1873-3468.15064)
Supplement: Supplementary file 2 — Data S1. Atomic coordinates for top‐ranked models of NB‐AGT‐1, NB‐AGT‐2 and NB‐AGT‐6 as provided by the Alpha‐Fold 2 algorithm. [file FEB2-599-766-s002.zip › NB-AGT-6-TOP.pdb]

MODEL     1                                                                     
ATOM      1  N   MET A   1       9.770  -3.795 -24.583  1.00 55.68           N  
ATOM      2  CA  MET A   1       9.720  -3.177 -23.261  1.00 55.68           C  
ATOM      3  C   MET A   1       8.488  -3.639 -22.490  1.00 55.68           C  
ATOM      4  CB  MET A   1       9.722  -1.652 -23.379  1.00 55.68           C  
ATOM      5  O   MET A   1       7.382  -3.658 -23.033  1.00 55.68           O  
ATOM      6  CG  MET A   1      10.956  -1.091 -24.065  1.00 55.68           C  
ATOM      7  SD  MET A   1      11.492   0.512 -23.350  1.00 55.68           S  
ATOM      8  CE  MET A   1      10.189   1.600 -23.991  1.00 55.68           C  
ATOM      9  N   ALA A   2       8.689  -4.560 -21.554  1.00 74.30           N  
ATOM     10  CA  ALA A   2       7.625  -5.085 -20.702  1.00 74.30           C  
ATOM     11  C   ALA A   2       6.938  -3.963 -19.929  1.00 74.30           C  
ATOM     12  CB  ALA A   2       8.182  -6.128 -19.736  1.00 74.30           C  
ATOM     13  O   ALA A   2       7.576  -2.975 -19.558  1.00 74.30           O  
ATOM     14  N   GLN A   3       5.624  -3.855 -20.071  1.00 85.16           N  
ATOM     15  CA  GLN A   3       4.763  -2.929 -19.343  1.00 85.16           C  
ATOM     16  C   GLN A   3       4.902  -3.118 -17.835  1.00 85.16           C  
ATOM     17  CB  GLN A   3       3.303  -3.111 -19.762  1.00 85.16           C  
ATOM     18  O   GLN A   3       5.005  -4.248 -17.353  1.00 85.16           O  
ATOM     19  CG  GLN A   3       2.361  -2.068 -19.178  1.00 85.16           C  
ATOM     20  CD  GLN A   3       0.923  -2.262 -19.620  1.00 85.16           C  
ATOM     21  NE2 GLN A   3       0.179  -1.165 -19.720  1.00 85.16           N  
ATOM     22  OE1 GLN A   3       0.483  -3.389 -19.870  1.00 85.16           O  
ATOM     23  N   VAL A   4       5.205  -1.993 -17.094  1.00 90.88           N  
ATOM     24  CA  VAL A   4       5.272  -2.024 -15.636  1.00 90.88           C  
ATOM     25  C   VAL A   4       3.983  -2.615 -15.071  1.00 90.88           C  
ATOM     26  CB  VAL A   4       5.515  -0.615 -15.049  1.00 90.88           C  
ATOM     27  O   VAL A   4       2.884  -2.221 -15.471  1.00 90.88           O  
ATOM     28  CG1 VAL A   4       5.386  -0.635 -13.527  1.00 90.88           C  
ATOM     29  CG2 VAL A   4       6.889  -0.094 -15.465  1.00 90.88           C  
ATOM     30  N   GLN A   5       4.187  -3.677 -14.146  1.00 95.33           N  
ATOM     31  CA  GLN A   5       3.063  -4.312 -13.467  1.00 95.33           C  
ATOM     32  C   GLN A   5       3.229  -4.249 -11.951  1.00 95.33           C  
ATOM     33  CB  GLN A   5       2.913  -5.765 -13.918  1.00 95.33           C  
ATOM     34  O   GLN A   5       4.293  -4.580 -11.424  1.00 95.33           O  
ATOM     35  CG  GLN A   5       1.604  -6.412 -13.486  1.00 95.33           C  
ATOM     36  CD  GLN A   5       1.430  -7.813 -14.042  1.00 95.33           C  
ATOM     37  NE2 GLN A   5       0.242  -8.380 -13.859  1.00 95.33           N  
ATOM     38  OE1 GLN A   5       2.354  -8.380 -14.632  1.00 95.33           O  
ATOM     39  N   LEU A   6       2.120  -3.860 -11.311  1.00 97.62           N  
ATOM     40  CA  LEU A   6       2.069  -3.805  -9.854  1.00 97.62           C  
ATOM     41  C   LEU A   6       0.888  -4.610  -9.321  1.00 97.62           C  
ATOM     42  CB  LEU A   6       1.971  -2.355  -9.375  1.00 97.62           C  
ATOM     43  O   LEU A   6      -0.267  -4.290  -9.610  1.00 97.62           O  
ATOM     44  CG  LEU A   6       3.043  -1.395  -9.894  1.00 97.62           C  
ATOM     45  CD1 LEU A   6       2.667   0.046  -9.568  1.00 97.62           C  
ATOM     46  CD2 LEU A   6       4.405  -1.745  -9.304  1.00 97.62           C  
ATOM     47  N   VAL A   7       1.277  -5.596  -8.548  1.00 98.04           N  
ATOM     48  CA  VAL A   7       0.233  -6.493  -8.064  1.00 98.04           C  
ATOM     49  C   VAL A   7       0.203  -6.476  -6.537  1.00 98.04           C  
ATOM     50  CB  VAL A   7       0.441  -7.935  -8.577  1.00 98.04           C  
ATOM     51  O   VAL A   7       1.149  -6.925  -5.887  1.00 98.04           O  
ATOM     52  CG1 VAL A   7      -0.666  -8.855  -8.067  1.00 98.04           C  
ATOM     53  CG2 VAL A   7       0.497  -7.956 -10.103  1.00 98.04           C  
ATOM     54  N   GLU A   8      -0.938  -5.991  -6.006  1.00 98.50           N  
ATOM     55  CA  GLU A   8      -1.107  -5.854  -4.562  1.00 98.50           C  
ATOM     56  C   GLU A   8      -1.810  -7.073  -3.971  1.00 98.50           C  
ATOM     57  CB  GLU A   8      -1.892  -4.582  -4.231  1.00 98.50           C  
ATOM     58  O   GLU A   8      -2.675  -7.670  -4.616  1.00 98.50           O  
ATOM     59  CG  GLU A   8      -1.179  -3.299  -4.630  1.00 98.50           C  
ATOM     60  CD  GLU A   8      -1.531  -2.829  -6.033  1.00 98.50           C  
ATOM     61  OE1 GLU A   8      -1.321  -1.634  -6.344  1.00 98.50           O  
ATOM     62  OE2 GLU A   8      -2.022  -3.662  -6.827  1.00 98.50           O  
ATOM     63  N   SER A   9      -1.455  -7.444  -2.774  1.00 98.46           N  
ATOM     64  CA  SER A   9      -2.093  -8.496  -1.990  1.00 98.46           C  
ATOM     65  C   SER A   9      -2.026  -8.191  -0.497  1.00 98.46           C  
ATOM     66  CB  SER A   9      -1.437  -9.849  -2.272  1.00 98.46           C  
ATOM     67  O   SER A   9      -1.414  -7.202  -0.088  1.00 98.46           O  
ATOM     68  OG  SER A   9      -0.069  -9.831  -1.903  1.00 98.46           O  
ATOM     69  N   GLY A  10      -2.741  -9.031   0.289  1.00 97.88           N  
ATOM     70  CA  GLY A  10      -2.633  -8.928   1.736  1.00 97.88           C  
ATOM     71  C   GLY A  10      -3.733  -8.088   2.358  1.00 97.88           C  
ATOM     72  O   GLY A  10      -3.775  -7.916   3.578  1.00 97.88           O  
ATOM     73  N   GLY A  11      -4.581  -7.458   1.428  1.00 97.75           N  
ATOM     74  CA  GLY A  11      -5.741  -6.770   1.972  1.00 97.75           C  
ATOM     75  C   GLY A  11      -6.698  -7.697   2.698  1.00 97.75           C  
ATOM     76  O   GLY A  11      -6.539  -8.919   2.656  1.00 97.75           O  
ATOM     77  N   GLY A  12      -7.606  -7.198   3.363  1.00 97.97           N  
ATOM     78  CA  GLY A  12      -8.580  -7.972   4.116  1.00 97.97           C  
ATOM     79  C   GLY A  12      -9.242  -7.179   5.226  1.00 97.97           C  
ATOM     80  O   GLY A  12      -9.163  -5.949   5.251  1.00 97.97           O  
ATOM     81  N   SER A  13      -9.991  -7.844   6.082  1.00 97.91           N  
ATOM     82  CA  SER A  13     -10.744  -7.207   7.158  1.00 97.91           C  
ATOM     83  C   SER A  13     -10.148  -7.541   8.521  1.00 97.91           C  
ATOM     84  CB  SER A  13     -12.211  -7.638   7.114  1.00 97.91           C  
ATOM     85  O   SER A  13      -9.751  -8.681   8.769  1.00 97.91           O  
ATOM     86  OG  SER A  13     -12.802  -7.283   5.876  1.00 97.91           O  
ATOM     87  N   VAL A  14      -9.979  -6.560   9.334  1.00 97.74           N  
ATOM     88  CA  VAL A  14      -9.494  -6.741  10.698  1.00 97.74           C  
ATOM     89  C   VAL A  14     -10.286  -5.851  11.652  1.00 97.74           C  
ATOM     90  CB  VAL A  14      -7.984  -6.431  10.809  1.00 97.74           C  
ATOM     91  O   VAL A  14     -10.982  -4.929  11.217  1.00 97.74           O  
ATOM     92  CG1 VAL A  14      -7.166  -7.432   9.996  1.00 97.74           C  
ATOM     93  CG2 VAL A  14      -7.699  -5.003  10.347  1.00 97.74           C  
ATOM     94  N   GLN A  15     -10.210  -6.200  12.981  1.00 97.70           N  
ATOM     95  CA  GLN A  15     -10.794  -5.340  14.005  1.00 97.70           C  
ATOM     96  C   GLN A  15      -9.845  -4.203  14.374  1.00 97.70           C  
ATOM     97  CB  GLN A  15     -11.150  -6.152  15.251  1.00 97.70           C  
ATOM     98  O   GLN A  15      -8.638  -4.294  14.139  1.00 97.70           O  
ATOM     99  CG  GLN A  15     -12.211  -7.217  15.008  1.00 97.70           C  
ATOM    100  CD  GLN A  15     -13.561  -6.628  14.642  1.00 97.70           C  
ATOM    101  NE2 GLN A  15     -14.067  -6.990  13.468  1.00 97.70           N  
ATOM    102  OE1 GLN A  15     -14.144  -5.854  15.408  1.00 97.70           O  
ATOM    103  N   THR A  16     -10.458  -3.103  14.805  1.00 97.72           N  
ATOM    104  CA  THR A  16      -9.655  -1.987  15.292  1.00 97.72           C  
ATOM    105  C   THR A  16      -8.547  -2.482  16.217  1.00 97.72           C  
ATOM    106  CB  THR A  16     -10.524  -0.954  16.033  1.00 97.72           C  
ATOM    107  O   THR A  16      -8.781  -3.341  17.070  1.00 97.72           O  
ATOM    108  CG2 THR A  16      -9.677   0.198  16.564  1.00 97.72           C  
ATOM    109  OG1 THR A  16     -11.509  -0.433  15.133  1.00 97.72           O  
ATOM    110  N   GLY A  17      -7.340  -1.922  16.008  1.00 97.50           N  
ATOM    111  CA  GLY A  17      -6.201  -2.340  16.809  1.00 97.50           C  
ATOM    112  C   GLY A  17      -5.439  -3.503  16.202  1.00 97.50           C  
ATOM    113  O   GLY A  17      -4.334  -3.826  16.642  1.00 97.50           O  
ATOM    114  N   GLY A  18      -5.997  -4.131  15.212  1.00 97.64           N  
ATOM    115  CA  GLY A  18      -5.362  -5.243  14.523  1.00 97.64           C  
ATOM    116  C   GLY A  18      -4.275  -4.806  13.559  1.00 97.64           C  
ATOM    117  O   GLY A  18      -3.933  -3.623  13.497  1.00 97.64           O  
ATOM    118  N   SER A  19      -3.749  -5.826  12.795  1.00 98.27           N  
ATOM    119  CA  SER A  19      -2.650  -5.557  11.874  1.00 98.27           C  
ATOM    120  C   SER A  19      -2.843  -6.294  10.553  1.00 98.27           C  
ATOM    121  CB  SER A  19      -1.314  -5.959  12.500  1.00 98.27           C  
ATOM    122  O   SER A  19      -3.490  -7.343  10.509  1.00 98.27           O  
ATOM    123  OG  SER A  19      -1.214  -5.473  13.828  1.00 98.27           O  
ATOM    124  N   LEU A  20      -2.416  -5.703   9.548  1.00 98.47           N  
ATOM    125  CA  LEU A  20      -2.332  -6.285   8.213  1.00 98.47           C  
ATOM    126  C   LEU A  20      -0.964  -6.024   7.591  1.00 98.47           C  
ATOM    127  CB  LEU A  20      -3.432  -5.720   7.311  1.00 98.47           C  
ATOM    128  O   LEU A  20      -0.313  -5.026   7.909  1.00 98.47           O  
ATOM    129  CG  LEU A  20      -4.855  -6.208   7.589  1.00 98.47           C  
ATOM    130  CD1 LEU A  20      -5.864  -5.376   6.805  1.00 98.47           C  
ATOM    131  CD2 LEU A  20      -4.990  -7.687   7.243  1.00 98.47           C  
ATOM    132  N   ARG A  21      -0.631  -6.946   6.728  1.00 98.61           N  
ATOM    133  CA  ARG A  21       0.561  -6.742   5.910  1.00 98.61           C  
ATOM    134  C   ARG A  21       0.222  -6.799   4.424  1.00 98.61           C  
ATOM    135  CB  ARG A  21       1.628  -7.786   6.244  1.00 98.61           C  
ATOM    136  O   ARG A  21      -0.204  -7.840   3.919  1.00 98.61           O  
ATOM    137  CG  ARG A  21       2.964  -7.542   5.561  1.00 98.61           C  
ATOM    138  CD  ARG A  21       4.013  -8.556   5.995  1.00 98.61           C  
ATOM    139  NE  ARG A  21       5.319  -8.265   5.410  1.00 98.61           N  
ATOM    140  NH1 ARG A  21       6.350 -10.151   6.257  1.00 98.61           N  
ATOM    141  NH2 ARG A  21       7.537  -8.669   4.972  1.00 98.61           N  
ATOM    142  CZ  ARG A  21       6.399  -9.029   5.548  1.00 98.61           C  
ATOM    143  N   LEU A  22       0.487  -5.660   3.815  1.00 98.79           N  
ATOM    144  CA  LEU A  22       0.262  -5.597   2.375  1.00 98.79           C  
ATOM    145  C   LEU A  22       1.551  -5.876   1.610  1.00 98.79           C  
ATOM    146  CB  LEU A  22      -0.293  -4.226   1.979  1.00 98.79           C  
ATOM    147  O   LEU A  22       2.646  -5.614   2.114  1.00 98.79           O  
ATOM    148  CG  LEU A  22      -1.544  -3.760   2.725  1.00 98.79           C  
ATOM    149  CD1 LEU A  22      -2.020  -2.419   2.175  1.00 98.79           C  
ATOM    150  CD2 LEU A  22      -2.648  -4.807   2.627  1.00 98.79           C  
ATOM    151  N   ALA A  23       1.357  -6.437   0.400  1.00 98.61           N  
ATOM    152  CA  ALA A  23       2.489  -6.714  -0.481  1.00 98.61           C  
ATOM    153  C   ALA A  23       2.227  -6.191  -1.890  1.00 98.61           C  
ATOM    154  CB  ALA A  23       2.781  -8.212  -0.518  1.00 98.61           C  
ATOM    155  O   ALA A  23       1.095  -6.243  -2.378  1.00 98.61           O  
ATOM    156  N   CYS A  24       3.291  -5.658  -2.470  1.00 98.38           N  
ATOM    157  CA  CYS A  24       3.255  -5.201  -3.854  1.00 98.38           C  
ATOM    158  C   CYS A  24       4.400  -5.804  -4.658  1.00 98.38           C  
ATOM    159  CB  CYS A  24       3.323  -3.675  -3.917  1.00 98.38           C  
ATOM    160  O   CYS A  24       5.564  -5.461  -4.442  1.00 98.38           O  
ATOM    161  SG  CYS A  24       3.255  -3.012  -5.595  1.00 98.38           S  
ATOM    162  N   VAL A  25       4.027  -6.657  -5.565  1.00 97.36           N  
ATOM    163  CA  VAL A  25       5.020  -7.226  -6.469  1.00 97.36           C  
ATOM    164  C   VAL A  25       5.169  -6.334  -7.700  1.00 97.36           C  
ATOM    165  CB  VAL A  25       4.644  -8.663  -6.895  1.00 97.36           C  
ATOM    166  O   VAL A  25       4.207  -6.124  -8.442  1.00 97.36           O  
ATOM    167  CG1 VAL A  25       5.696  -9.240  -7.840  1.00 97.36           C  
ATOM    168  CG2 VAL A  25       4.477  -9.556  -5.667  1.00 97.36           C  
ATOM    169  N   ALA A  26       6.411  -5.841  -7.870  1.00 94.62           N  
ATOM    170  CA  ALA A  26       6.689  -4.943  -8.987  1.00 94.62           C  
ATOM    171  C   ALA A  26       7.520  -5.641 -10.060  1.00 94.62           C  
ATOM    172  CB  ALA A  26       7.407  -3.688  -8.496  1.00 94.62           C  
ATOM    173  O   ALA A  26       8.543  -6.261  -9.756  1.00 94.62           O  
ATOM    174  N   SER A  27       7.049  -5.585 -11.294  1.00 93.55           N  
ATOM    175  CA  SER A  27       7.756  -6.179 -12.424  1.00 93.55           C  
ATOM    176  C   SER A  27       7.724  -5.259 -13.641  1.00 93.55           C  
ATOM    177  CB  SER A  27       7.149  -7.535 -12.784  1.00 93.55           C  
ATOM    178  O   SER A  27       6.969  -4.286 -13.670  1.00 93.55           O  
ATOM    179  OG  SER A  27       5.776  -7.401 -13.111  1.00 93.55           O  
ATOM    180  N   GLY A  28       8.632  -5.484 -14.613  1.00 90.87           N  
ATOM    181  CA  GLY A  28       8.637  -4.728 -15.855  1.00 90.87           C  
ATOM    182  C   GLY A  28       9.624  -3.575 -15.848  1.00 90.87           C  
ATOM    183  O   GLY A  28       9.632  -2.752 -16.766  1.00 90.87           O  
ATOM    184  N   PHE A  29      10.416  -3.422 -14.736  1.00 85.56           N  
ATOM    185  CA  PHE A  29      11.414  -2.362 -14.641  1.00 85.56           C  
ATOM    186  C   PHE A  29      12.784  -2.868 -15.076  1.00 85.56           C  
ATOM    187  CB  PHE A  29      11.485  -1.816 -13.211  1.00 85.56           C  
ATOM    188  O   PHE A  29      13.121  -4.033 -14.852  1.00 85.56           O  
ATOM    189  CG  PHE A  29      10.195  -1.212 -12.727  1.00 85.56           C  
ATOM    190  CD1 PHE A  29       9.859   0.097 -13.052  1.00 85.56           C  
ATOM    191  CD2 PHE A  29       9.317  -1.953 -11.947  1.00 85.56           C  
ATOM    192  CE1 PHE A  29       8.666   0.659 -12.605  1.00 85.56           C  
ATOM    193  CE2 PHE A  29       8.122  -1.398 -11.497  1.00 85.56           C  
ATOM    194  CZ  PHE A  29       7.799  -0.092 -11.826  1.00 85.56           C  
ATOM    195  N   THR A  30      13.554  -2.030 -15.790  1.00 83.64           N  
ATOM    196  CA  THR A  30      14.890  -2.412 -16.235  1.00 83.64           C  
ATOM    197  C   THR A  30      15.951  -1.894 -15.269  1.00 83.64           C  
ATOM    198  CB  THR A  30      15.179  -1.882 -17.652  1.00 83.64           C  
ATOM    199  O   THR A  30      17.110  -2.310 -15.331  1.00 83.64           O  
ATOM    200  CG2 THR A  30      14.271  -2.545 -18.683  1.00 83.64           C  
ATOM    201  OG1 THR A  30      14.962  -0.466 -17.680  1.00 83.64           O  
ATOM    202  N   SER A  31      15.529  -0.897 -14.407  1.00 82.00           N  
ATOM    203  CA  SER A  31      16.396  -0.216 -13.452  1.00 82.00           C  
ATOM    204  C   SER A  31      15.741  -0.127 -12.077  1.00 82.00           C  
ATOM    205  CB  SER A  31      16.746   1.187 -13.950  1.00 82.00           C  
ATOM    206  O   SER A  31      14.515  -0.192 -11.962  1.00 82.00           O  
ATOM    207  OG  SER A  31      17.367   1.944 -12.926  1.00 82.00           O  
ATOM    208  N   ASP A  32      16.597  -0.097 -11.045  1.00 82.42           N  
ATOM    209  CA  ASP A  32      16.057   0.059  -9.698  1.00 82.42           C  
ATOM    210  C   ASP A  32      15.968   1.533  -9.309  1.00 82.42           C  
ATOM    211  CB  ASP A  32      16.916  -0.701  -8.684  1.00 82.42           C  
ATOM    212  O   ASP A  32      15.734   1.859  -8.143  1.00 82.42           O  
ATOM    213  CG  ASP A  32      18.362  -0.238  -8.667  1.00 82.42           C  
ATOM    214  OD1 ASP A  32      18.732   0.638  -9.479  1.00 82.42           O  
ATOM    215  OD2 ASP A  32      19.140  -0.755  -7.836  1.00 82.42           O  
ATOM    216  N   HIS A  33      16.193   2.523 -10.195  1.00 88.20           N  
ATOM    217  CA  HIS A  33      16.095   3.947  -9.894  1.00 88.20           C  
ATOM    218  C   HIS A  33      14.649   4.425  -9.952  1.00 88.20           C  
ATOM    219  CB  HIS A  33      16.956   4.760 -10.863  1.00 88.20           C  
ATOM    220  O   HIS A  33      14.296   5.248 -10.800  1.00 88.20           O  
ATOM    221  CG  HIS A  33      18.426   4.600 -10.639  1.00 88.20           C  
ATOM    222  CD2 HIS A  33      19.168   4.694  -9.511  1.00 88.20           C  
ATOM    223  ND1 HIS A  33      19.307   4.310 -11.658  1.00 88.20           N  
ATOM    224  CE1 HIS A  33      20.532   4.231 -11.164  1.00 88.20           C  
ATOM    225  NE2 HIS A  33      20.475   4.460  -9.863  1.00 88.20           N  
ATOM    226  N   TYR A  34      13.855   3.832  -9.191  1.00 92.05           N  
ATOM    227  CA  TYR A  34      12.455   4.214  -9.045  1.00 92.05           C  
ATOM    228  C   TYR A  34      11.999   4.070  -7.598  1.00 92.05           C  
ATOM    229  CB  TYR A  34      11.567   3.364  -9.959  1.00 92.05           C  
ATOM    230  O   TYR A  34      12.773   3.648  -6.735  1.00 92.05           O  
ATOM    231  CG  TYR A  34      11.626   1.886  -9.659  1.00 92.05           C  
ATOM    232  CD1 TYR A  34      12.626   1.084 -10.202  1.00 92.05           C  
ATOM    233  CD2 TYR A  34      10.680   1.289  -8.832  1.00 92.05           C  
ATOM    234  CE1 TYR A  34      12.683  -0.279  -9.930  1.00 92.05           C  
ATOM    235  CE2 TYR A  34      10.727  -0.073  -8.553  1.00 92.05           C  
ATOM    236  OH  TYR A  34      11.782  -2.196  -8.832  1.00 92.05           O  
ATOM    237  CZ  TYR A  34      11.731  -0.847  -9.105  1.00 92.05           C  
ATOM    238  N   SER A  35      10.878   4.569  -7.325  1.00 95.64           N  
ATOM    239  CA  SER A  35      10.254   4.431  -6.013  1.00 95.64           C  
ATOM    240  C   SER A  35       8.897   3.744  -6.115  1.00 95.64           C  
ATOM    241  CB  SER A  35      10.094   5.799  -5.349  1.00 95.64           C  
ATOM    242  O   SER A  35       8.269   3.752  -7.176  1.00 95.64           O  
ATOM    243  OG  SER A  35       9.156   6.594  -6.054  1.00 95.64           O  
ATOM    244  N   ILE A  36       8.616   3.069  -5.051  1.00 97.42           N  
ATOM    245  CA  ILE A  36       7.285   2.483  -4.929  1.00 97.42           C  
ATOM    246  C   ILE A  36       6.558   3.101  -3.737  1.00 97.42           C  
ATOM    247  CB  ILE A  36       7.355   0.947  -4.776  1.00 97.42           C  
ATOM    248  O   ILE A  36       7.122   3.210  -2.645  1.00 97.42           O  
ATOM    249  CG1 ILE A  36       8.079   0.324  -5.976  1.00 97.42           C  
ATOM    250  CG2 ILE A  36       5.952   0.356  -4.615  1.00 97.42           C  
ATOM    251  CD1 ILE A  36       7.294   0.398  -7.278  1.00 97.42           C  
ATOM    252  N   GLY A  37       5.337   3.532  -4.038  1.00 97.86           N  
ATOM    253  CA  GLY A  37       4.543   4.131  -2.977  1.00 97.86           C  
ATOM    254  C   GLY A  37       3.217   3.428  -2.756  1.00 97.86           C  
ATOM    255  O   GLY A  37       2.701   2.765  -3.659  1.00 97.86           O  
ATOM    256  N   TRP A  38       2.710   3.534  -1.526  1.00 98.67           N  
ATOM    257  CA  TRP A  38       1.355   3.114  -1.184  1.00 98.67           C  
ATOM    258  C   TRP A  38       0.429   4.318  -1.049  1.00 98.67           C  
ATOM    259  CB  TRP A  38       1.354   2.305   0.116  1.00 98.67           C  
ATOM    260  O   TRP A  38       0.773   5.303  -0.392  1.00 98.67           O  
ATOM    261  CG  TRP A  38       1.848   0.898  -0.042  1.00 98.67           C  
ATOM    262  CD1 TRP A  38       3.093   0.423   0.265  1.00 98.67           C  
ATOM    263  CD2 TRP A  38       1.107  -0.215  -0.550  1.00 98.67           C  
ATOM    264  CE2 TRP A  38       1.966  -1.336  -0.523  1.00 98.67           C  
ATOM    265  CE3 TRP A  38      -0.202  -0.374  -1.026  1.00 98.67           C  
ATOM    266  NE1 TRP A  38       3.170  -0.921  -0.022  1.00 98.67           N  
ATOM    267  CH2 TRP A  38       0.272  -2.729  -1.415  1.00 98.67           C  
ATOM    268  CZ2 TRP A  38       1.557  -2.601  -0.954  1.00 98.67           C  
ATOM    269  CZ3 TRP A  38      -0.606  -1.633  -1.454  1.00 98.67           C  
ATOM    270  N   PHE A  39      -0.689   4.194  -1.703  1.00 98.61           N  
ATOM    271  CA  PHE A  39      -1.734   5.210  -1.687  1.00 98.61           C  
ATOM    272  C   PHE A  39      -3.083   4.594  -1.334  1.00 98.61           C  
ATOM    273  CB  PHE A  39      -1.820   5.917  -3.044  1.00 98.61           C  
ATOM    274  O   PHE A  39      -3.346   3.435  -1.661  1.00 98.61           O  
ATOM    275  CG  PHE A  39      -0.546   6.610  -3.448  1.00 98.61           C  
ATOM    276  CD1 PHE A  39      -0.386   7.975  -3.241  1.00 98.61           C  
ATOM    277  CD2 PHE A  39       0.490   5.896  -4.035  1.00 98.61           C  
ATOM    278  CE1 PHE A  39       0.792   8.619  -3.614  1.00 98.61           C  
ATOM    279  CE2 PHE A  39       1.670   6.533  -4.410  1.00 98.61           C  
ATOM    280  CZ  PHE A  39       1.818   7.894  -4.200  1.00 98.61           C  
ATOM    281  N   ARG A  40      -3.776   5.372  -0.561  1.00 98.25           N  
ATOM    282  CA  ARG A  40      -5.086   4.841  -0.197  1.00 98.25           C  
ATOM    283  C   ARG A  40      -6.201   5.779  -0.648  1.00 98.25           C  
ATOM    284  CB  ARG A  40      -5.173   4.612   1.313  1.00 98.25           C  
ATOM    285  O   ARG A  40      -6.004   6.993  -0.728  1.00 98.25           O  
ATOM    286  CG  ARG A  40      -5.163   5.893   2.132  1.00 98.25           C  
ATOM    287  CD  ARG A  40      -5.212   5.608   3.627  1.00 98.25           C  
ATOM    288  NE  ARG A  40      -5.221   6.840   4.411  1.00 98.25           N  
ATOM    289  NH1 ARG A  40      -5.171   5.778   6.462  1.00 98.25           N  
ATOM    290  NH2 ARG A  40      -5.212   8.068   6.351  1.00 98.25           N  
ATOM    291  CZ  ARG A  40      -5.201   6.892   5.740  1.00 98.25           C  
ATOM    292  N   GLN A  41      -7.308   5.113  -0.958  1.00 98.02           N  
ATOM    293  CA  GLN A  41      -8.494   5.845  -1.390  1.00 98.02           C  
ATOM    294  C   GLN A  41      -9.744   5.338  -0.677  1.00 98.02           C  
ATOM    295  CB  GLN A  41      -8.672   5.732  -2.905  1.00 98.02           C  
ATOM    296  O   GLN A  41     -10.253   4.261  -0.996  1.00 98.02           O  
ATOM    297  CG  GLN A  41      -9.776   6.621  -3.463  1.00 98.02           C  
ATOM    298  CD  GLN A  41      -9.862   6.570  -4.976  1.00 98.02           C  
ATOM    299  NE2 GLN A  41     -10.131   7.715  -5.594  1.00 98.02           N  
ATOM    300  OE1 GLN A  41      -9.687   5.510  -5.586  1.00 98.02           O  
ATOM    301  N   ALA A  42     -10.217   6.177   0.268  1.00 96.48           N  
ATOM    302  CA  ALA A  42     -11.486   5.888   0.930  1.00 96.48           C  
ATOM    303  C   ALA A  42     -12.666   6.224   0.023  1.00 96.48           C  
ATOM    304  CB  ALA A  42     -11.590   6.662   2.242  1.00 96.48           C  
ATOM    305  O   ALA A  42     -12.551   7.066  -0.871  1.00 96.48           O  
ATOM    306  N   PRO A  43     -13.836   5.509   0.239  1.00 93.99           N  
ATOM    307  CA  PRO A  43     -15.002   5.817  -0.592  1.00 93.99           C  
ATOM    308  C   PRO A  43     -15.364   7.300  -0.573  1.00 93.99           C  
ATOM    309  CB  PRO A  43     -16.115   4.975   0.036  1.00 93.99           C  
ATOM    310  O   PRO A  43     -15.471   7.900   0.500  1.00 93.99           O  
ATOM    311  CG  PRO A  43     -15.405   3.851   0.719  1.00 93.99           C  
ATOM    312  CD  PRO A  43     -14.079   4.355   1.213  1.00 93.99           C  
ATOM    313  N   GLY A  44     -15.405   7.914  -1.697  1.00 94.63           N  
ATOM    314  CA  GLY A  44     -15.825   9.299  -1.834  1.00 94.63           C  
ATOM    315  C   GLY A  44     -14.695  10.289  -1.627  1.00 94.63           C  
ATOM    316  O   GLY A  44     -14.921  11.501  -1.604  1.00 94.63           O  
ATOM    317  N   LYS A  45     -13.477   9.775  -1.393  1.00 94.38           N  
ATOM    318  CA  LYS A  45     -12.333  10.645  -1.138  1.00 94.38           C  
ATOM    319  C   LYS A  45     -11.296  10.531  -2.252  1.00 94.38           C  
ATOM    320  CB  LYS A  45     -11.693  10.310   0.210  1.00 94.38           C  
ATOM    321  O   LYS A  45     -11.315   9.574  -3.029  1.00 94.38           O  
ATOM    322  CG  LYS A  45     -12.617  10.513   1.402  1.00 94.38           C  
ATOM    323  CD  LYS A  45     -11.846  10.505   2.715  1.00 94.38           C  
ATOM    324  CE  LYS A  45     -12.748  10.838   3.896  1.00 94.38           C  
ATOM    325  NZ  LYS A  45     -11.995  10.836   5.186  1.00 94.38           N  
ATOM    326  N   GLU A  46     -10.436  11.607  -2.252  1.00 92.98           N  
ATOM    327  CA  GLU A  46      -9.323  11.563  -3.196  1.00 92.98           C  
ATOM    328  C   GLU A  46      -8.213  10.642  -2.698  1.00 92.98           C  
ATOM    329  CB  GLU A  46      -8.770  12.969  -3.441  1.00 92.98           C  
ATOM    330  O   GLU A  46      -8.146  10.330  -1.507  1.00 92.98           O  
ATOM    331  CG  GLU A  46      -9.750  13.904  -4.135  1.00 92.98           C  
ATOM    332  CD  GLU A  46      -9.143  15.251  -4.493  1.00 92.98           C  
ATOM    333  OE1 GLU A  46      -9.645  15.913  -5.429  1.00 92.98           O  
ATOM    334  OE2 GLU A  46      -8.157  15.648  -3.832  1.00 92.98           O  
ATOM    335  N   ARG A  47      -7.471  10.257  -3.660  1.00 94.82           N  
ATOM    336  CA  ARG A  47      -6.317   9.425  -3.336  1.00 94.82           C  
ATOM    337  C   ARG A  47      -5.307  10.195  -2.492  1.00 94.82           C  
ATOM    338  CB  ARG A  47      -5.649   8.911  -4.613  1.00 94.82           C  
ATOM    339  O   ARG A  47      -4.993  11.350  -2.790  1.00 94.82           O  
ATOM    340  CG  ARG A  47      -4.586   7.851  -4.369  1.00 94.82           C  
ATOM    341  CD  ARG A  47      -4.079   7.249  -5.672  1.00 94.82           C  
ATOM    342  NE  ARG A  47      -5.148   6.582  -6.409  1.00 94.82           N  
ATOM    343  NH1 ARG A  47      -3.901   6.253  -8.326  1.00 94.82           N  
ATOM    344  NH2 ARG A  47      -6.075   5.532  -8.229  1.00 94.82           N  
ATOM    345  CZ  ARG A  47      -5.039   6.124  -7.653  1.00 94.82           C  
ATOM    346  N   GLU A  48      -4.748   9.537  -1.502  1.00 96.45           N  
ATOM    347  CA  GLU A  48      -3.742  10.167  -0.653  1.00 96.45           C  
ATOM    348  C   GLU A  48      -2.553   9.238  -0.423  1.00 96.45           C  
ATOM    349  CB  GLU A  48      -4.353  10.581   0.688  1.00 96.45           C  
ATOM    350  O   GLU A  48      -2.708   8.016  -0.404  1.00 96.45           O  
ATOM    351  CG  GLU A  48      -4.797   9.408   1.550  1.00 96.45           C  
ATOM    352  CD  GLU A  48      -5.375   9.834   2.891  1.00 96.45           C  
ATOM    353  OE1 GLU A  48      -6.199   9.084   3.462  1.00 96.45           O  
ATOM    354  OE2 GLU A  48      -5.001  10.926   3.373  1.00 96.45           O  
ATOM    355  N   GLY A  49      -1.408   9.912  -0.251  1.00 97.97           N  
ATOM    356  CA  GLY A  49      -0.182   9.168  -0.013  1.00 97.97           C  
ATOM    357  C   GLY A  49      -0.086   8.611   1.395  1.00 97.97           C  
ATOM    358  O   GLY A  49      -0.386   9.309   2.366  1.00 97.97           O  
ATOM    359  N   VAL A  50       0.349   7.285   1.497  1.00 98.48           N  
ATOM    360  CA  VAL A  50       0.494   6.613   2.784  1.00 98.48           C  
ATOM    361  C   VAL A  50       1.974   6.495   3.142  1.00 98.48           C  
ATOM    362  CB  VAL A  50      -0.164   5.215   2.771  1.00 98.48           C  
ATOM    363  O   VAL A  50       2.397   6.936   4.213  1.00 98.48           O  
ATOM    364  CG1 VAL A  50       0.177   4.446   4.046  1.00 98.48           C  
ATOM    365  CG2 VAL A  50      -1.677   5.339   2.607  1.00 98.48           C  
ATOM    366  N   SER A  51       2.755   5.920   2.283  1.00 98.62           N  
ATOM    367  CA  SER A  51       4.192   5.733   2.449  1.00 98.62           C  
ATOM    368  C   SER A  51       4.858   5.367   1.127  1.00 98.62           C  
ATOM    369  CB  SER A  51       4.476   4.649   3.489  1.00 98.62           C  
ATOM    370  O   SER A  51       4.204   4.852   0.217  1.00 98.62           O  
ATOM    371  OG  SER A  51       5.871   4.484   3.676  1.00 98.62           O  
ATOM    372  N   CYS A  52       6.153   5.688   1.017  1.00 98.29           N  
ATOM    373  CA  CYS A  52       6.892   5.302  -0.179  1.00 98.29           C  
ATOM    374  C   CYS A  52       8.340   4.969   0.158  1.00 98.29           C  
ATOM    375  CB  CYS A  52       6.845   6.419  -1.222  1.00 98.29           C  
ATOM    376  O   CYS A  52       8.835   5.341   1.223  1.00 98.29           O  
ATOM    377  SG  CYS A  52       7.602   7.963  -0.669  1.00 98.29           S  
ATOM    378  N   ILE A  53       8.948   4.221  -0.744  1.00 98.13           N  
ATOM    379  CA  ILE A  53      10.321   3.769  -0.548  1.00 98.13           C  
ATOM    380  C   ILE A  53      11.070   3.802  -1.879  1.00 98.13           C  
ATOM    381  CB  ILE A  53      10.368   2.348   0.058  1.00 98.13           C  
ATOM    382  O   ILE A  53      10.501   3.484  -2.926  1.00 98.13           O  
ATOM    383  CG1 ILE A  53      11.815   1.946   0.366  1.00 98.13           C  
ATOM    384  CG2 ILE A  53       9.707   1.337  -0.883  1.00 98.13           C  
ATOM    385  CD1 ILE A  53      11.941   0.706   1.239  1.00 98.13           C  
ATOM    386  N   GLY A  54      12.232   4.379  -1.775  1.00 96.43           N  
ATOM    387  CA  GLY A  54      13.122   4.304  -2.922  1.00 96.43           C  
ATOM    388  C   GLY A  54      13.758   2.938  -3.097  1.00 96.43           C  
ATOM    389  O   GLY A  54      14.333   2.391  -2.154  1.00 96.43           O  
ATOM    390  N   MET A  55      13.817   2.444  -4.328  1.00 93.58           N  
ATOM    391  CA  MET A  55      14.255   1.073  -4.578  1.00 93.58           C  
ATOM    392  C   MET A  55      15.775   0.998  -4.683  1.00 93.58           C  
ATOM    393  CB  MET A  55      13.615   0.528  -5.856  1.00 93.58           C  
ATOM    394  O   MET A  55      16.365  -0.061  -4.462  1.00 93.58           O  
ATOM    395  CG  MET A  55      12.108   0.352  -5.760  1.00 93.58           C  
ATOM    396  SD  MET A  55      11.621  -0.827  -4.441  1.00 93.58           S  
ATOM    397  CE  MET A  55      11.718   0.257  -2.990  1.00 93.58           C  
ATOM    398  N   HIS A  56      16.392   2.100  -4.800  1.00 91.77           N  
ATOM    399  CA  HIS A  56      17.847   2.126  -4.893  1.00 91.77           C  
ATOM    400  C   HIS A  56      18.483   2.361  -3.527  1.00 91.77           C  
ATOM    401  CB  HIS A  56      18.302   3.205  -5.877  1.00 91.77           C  
ATOM    402  O   HIS A  56      19.388   1.627  -3.125  1.00 91.77           O  
ATOM    403  CG  HIS A  56      19.787   3.364  -5.949  1.00 91.77           C  
ATOM    404  CD2 HIS A  56      20.592   4.384  -5.568  1.00 91.77           C  
ATOM    405  ND1 HIS A  56      20.614   2.393  -6.470  1.00 91.77           N  
ATOM    406  CE1 HIS A  56      21.868   2.810  -6.405  1.00 91.77           C  
ATOM    407  NE2 HIS A  56      21.882   4.015  -5.862  1.00 91.77           N  
ATOM    408  N   ASP A  57      17.961   3.324  -2.760  1.00 92.12           N  
ATOM    409  CA  ASP A  57      18.654   3.727  -1.540  1.00 92.12           C  
ATOM    410  C   ASP A  57      17.827   3.390  -0.302  1.00 92.12           C  
ATOM    411  CB  ASP A  57      18.969   5.224  -1.572  1.00 92.12           C  
ATOM    412  O   ASP A  57      18.296   3.549   0.827  1.00 92.12           O  
ATOM    413  CG  ASP A  57      17.723   6.091  -1.626  1.00 92.12           C  
ATOM    414  OD1 ASP A  57      16.598   5.545  -1.602  1.00 92.12           O  
ATOM    415  OD2 ASP A  57      17.867   7.331  -1.695  1.00 92.12           O  
ATOM    416  N   GLY A  58      16.618   3.022  -0.554  1.00 95.14           N  
ATOM    417  CA  GLY A  58      15.799   2.582   0.565  1.00 95.14           C  
ATOM    418  C   GLY A  58      15.206   3.731   1.358  1.00 95.14           C  
ATOM    419  O   GLY A  58      14.717   3.536   2.473  1.00 95.14           O  
ATOM    420  N   SER A  59      15.352   4.923   0.830  1.00 96.71           N  
ATOM    421  CA  SER A  59      14.755   6.076   1.495  1.00 96.71           C  
ATOM    422  C   SER A  59      13.243   5.922   1.617  1.00 96.71           C  
ATOM    423  CB  SER A  59      15.085   7.363   0.738  1.00 96.71           C  
ATOM    424  O   SER A  59      12.586   5.436   0.693  1.00 96.71           O  
ATOM    425  OG  SER A  59      14.570   7.317  -0.581  1.00 96.71           O  
ATOM    426  N   THR A  60      12.736   6.315   2.795  1.00 98.35           N  
ATOM    427  CA  THR A  60      11.308   6.123   3.024  1.00 98.35           C  
ATOM    428  C   THR A  60      10.653   7.427   3.472  1.00 98.35           C  
ATOM    429  CB  THR A  60      11.053   5.030   4.078  1.00 98.35           C  
ATOM    430  O   THR A  60      11.321   8.308   4.016  1.00 98.35           O  
ATOM    431  CG2 THR A  60      11.630   3.690   3.630  1.00 98.35           C  
ATOM    432  OG1 THR A  60      11.668   5.412   5.314  1.00 98.35           O  
ATOM    433  N   LYS A  61       9.365   7.582   3.191  1.00 98.21           N  
ATOM    434  CA  LYS A  61       8.499   8.658   3.665  1.00 98.21           C  
ATOM    435  C   LYS A  61       7.158   8.112   4.147  1.00 98.21           C  
ATOM    436  CB  LYS A  61       8.278   9.694   2.562  1.00 98.21           C  
ATOM    437  O   LYS A  61       6.663   7.113   3.621  1.00 98.21           O  
ATOM    438  CG  LYS A  61       9.511  10.523   2.235  1.00 98.21           C  
ATOM    439  CD  LYS A  61       9.160  11.733   1.378  1.00 98.21           C  
ATOM    440  CE  LYS A  61      10.375  12.618   1.135  1.00 98.21           C  
ATOM    441  NZ  LYS A  61      10.006  13.885   0.436  1.00 98.21           N  
ATOM    442  N   TYR A  62       6.619   8.820   5.139  1.00 98.56           N  
ATOM    443  CA  TYR A  62       5.340   8.419   5.715  1.00 98.56           C  
ATOM    444  C   TYR A  62       4.397   9.611   5.833  1.00 98.56           C  
ATOM    445  CB  TYR A  62       5.547   7.779   7.091  1.00 98.56           C  
ATOM    446  O   TYR A  62       4.827  10.720   6.159  1.00 98.56           O  
ATOM    447  CG  TYR A  62       6.379   6.520   7.056  1.00 98.56           C  
ATOM    448  CD1 TYR A  62       5.780   5.270   6.917  1.00 98.56           C  
ATOM    449  CD2 TYR A  62       7.764   6.578   7.163  1.00 98.56           C  
ATOM    450  CE1 TYR A  62       6.542   4.107   6.886  1.00 98.56           C  
ATOM    451  CE2 TYR A  62       8.536   5.421   7.133  1.00 98.56           C  
ATOM    452  OH  TYR A  62       8.677   3.044   6.964  1.00 98.56           O  
ATOM    453  CZ  TYR A  62       7.917   4.192   6.994  1.00 98.56           C  
ATOM    454  N   ALA A  63       3.141   9.296   5.567  1.00 98.08           N  
ATOM    455  CA  ALA A  63       2.138  10.308   5.884  1.00 98.08           C  
ATOM    456  C   ALA A  63       2.013  10.504   7.393  1.00 98.08           C  
ATOM    457  CB  ALA A  63       0.786   9.923   5.287  1.00 98.08           C  
ATOM    458  O   ALA A  63       2.211   9.563   8.165  1.00 98.08           O  
ATOM    459  N   GLU A  64       1.684  11.707   7.765  1.00 97.73           N  
ATOM    460  CA  GLU A  64       1.548  12.029   9.183  1.00 97.73           C  
ATOM    461  C   GLU A  64       0.499  11.145   9.851  1.00 97.73           C  
ATOM    462  CB  GLU A  64       1.186  13.505   9.367  1.00 97.73           C  
ATOM    463  O   GLU A  64       0.662  10.743  11.005  1.00 97.73           O  
ATOM    464  CG  GLU A  64       2.344  14.459   9.108  1.00 97.73           C  
ATOM    465  CD  GLU A  64       3.558  14.178   9.978  1.00 97.73           C  
ATOM    466  OE1 GLU A  64       4.686  14.102   9.439  1.00 97.73           O  
ATOM    467  OE2 GLU A  64       3.381  14.032  11.208  1.00 97.73           O  
ATOM    468  N   SER A  65      -0.550  10.795   9.162  1.00 96.34           N  
ATOM    469  CA  SER A  65      -1.685  10.047   9.693  1.00 96.34           C  
ATOM    470  C   SER A  65      -1.280   8.631  10.085  1.00 96.34           C  
ATOM    471  CB  SER A  65      -2.820   9.997   8.669  1.00 96.34           C  
ATOM    472  O   SER A  65      -1.962   7.981  10.880  1.00 96.34           O  
ATOM    473  OG  SER A  65      -2.398   9.347   7.482  1.00 96.34           O  
ATOM    474  N   VAL A  66      -0.140   8.130   9.557  1.00 97.93           N  
ATOM    475  CA  VAL A  66       0.178   6.731   9.822  1.00 97.93           C  
ATOM    476  C   VAL A  66       1.535   6.632  10.515  1.00 97.93           C  
ATOM    477  CB  VAL A  66       0.181   5.894   8.523  1.00 97.93           C  
ATOM    478  O   VAL A  66       2.050   5.533  10.732  1.00 97.93           O  
ATOM    479  CG1 VAL A  66      -1.200   5.905   7.870  1.00 97.93           C  
ATOM    480  CG2 VAL A  66       1.238   6.419   7.553  1.00 97.93           C  
ATOM    481  N   LYS A  67       2.169   7.773  10.744  1.00 96.23           N  
ATOM    482  CA  LYS A  67       3.485   7.784  11.377  1.00 96.23           C  
ATOM    483  C   LYS A  67       3.463   7.028  12.703  1.00 96.23           C  
ATOM    484  CB  LYS A  67       3.962   9.220  11.600  1.00 96.23           C  
ATOM    485  O   LYS A  67       2.580   7.249  13.535  1.00 96.23           O  
ATOM    486  CG  LYS A  67       5.446   9.337  11.917  1.00 96.23           C  
ATOM    487  CD  LYS A  67       5.911  10.787  11.888  1.00 96.23           C  
ATOM    488  CE  LYS A  67       7.410  10.899  12.133  1.00 96.23           C  
ATOM    489  NZ  LYS A  67       7.880  12.315  12.053  1.00 96.23           N  
ATOM    490  N   GLY A  68       4.407   6.140  12.840  1.00 97.05           N  
ATOM    491  CA  GLY A  68       4.515   5.367  14.067  1.00 97.05           C  
ATOM    492  C   GLY A  68       3.684   4.098  14.047  1.00 97.05           C  
ATOM    493  O   GLY A  68       3.843   3.233  14.911  1.00 97.05           O  
ATOM    494  N   ARG A  69       2.802   3.907  13.025  1.00 98.37           N  
ATOM    495  CA  ARG A  69       1.928   2.738  12.981  1.00 98.37           C  
ATOM    496  C   ARG A  69       2.246   1.863  11.773  1.00 98.37           C  
ATOM    497  CB  ARG A  69       0.459   3.165  12.947  1.00 98.37           C  
ATOM    498  O   ARG A  69       2.079   0.643  11.823  1.00 98.37           O  
ATOM    499  CG  ARG A  69       0.026   3.979  14.155  1.00 98.37           C  
ATOM    500  CD  ARG A  69      -1.470   4.259  14.140  1.00 98.37           C  
ATOM    501  NE  ARG A  69      -1.841   5.149  13.044  1.00 98.37           N  
ATOM    502  NH1 ARG A  69      -2.702   3.475  11.703  1.00 98.37           N  
ATOM    503  NH2 ARG A  69      -2.713   5.650  10.979  1.00 98.37           N  
ATOM    504  CZ  ARG A  69      -2.418   4.756  11.911  1.00 98.37           C  
ATOM    505  N   PHE A  70       2.666   2.510  10.742  1.00 98.62           N  
ATOM    506  CA  PHE A  70       2.964   1.784   9.513  1.00 98.62           C  
ATOM    507  C   PHE A  70       4.466   1.731   9.265  1.00 98.62           C  
ATOM    508  CB  PHE A  70       2.257   2.434   8.319  1.00 98.62           C  
ATOM    509  O   PHE A  70       5.196   2.648   9.647  1.00 98.62           O  
ATOM    510  CG  PHE A  70       0.758   2.309   8.358  1.00 98.62           C  
ATOM    511  CD1 PHE A  70       0.102   2.016   9.547  1.00 98.62           C  
ATOM    512  CD2 PHE A  70       0.005   2.483   7.205  1.00 98.62           C  
ATOM    513  CE1 PHE A  70      -1.285   1.899   9.587  1.00 98.62           C  
ATOM    514  CE2 PHE A  70      -1.382   2.368   7.236  1.00 98.62           C  
ATOM    515  CZ  PHE A  70      -2.025   2.075   8.428  1.00 98.62           C  
ATOM    516  N   THR A  71       4.885   0.608   8.642  1.00 98.59           N  
ATOM    517  CA  THR A  71       6.281   0.442   8.251  1.00 98.59           C  
ATOM    518  C   THR A  71       6.383  -0.088   6.823  1.00 98.59           C  
ATOM    519  CB  THR A  71       7.019  -0.512   9.209  1.00 98.59           C  
ATOM    520  O   THR A  71       5.824  -1.139   6.504  1.00 98.59           O  
ATOM    521  CG2 THR A  71       8.497  -0.619   8.847  1.00 98.59           C  
ATOM    522  OG1 THR A  71       6.902  -0.019  10.549  1.00 98.59           O  
ATOM    523  N   ILE A  72       7.111   0.662   5.990  1.00 98.65           N  
ATOM    524  CA  ILE A  72       7.318   0.226   4.613  1.00 98.65           C  
ATOM    525  C   ILE A  72       8.709  -0.389   4.471  1.00 98.65           C  
ATOM    526  CB  ILE A  72       7.146   1.396   3.619  1.00 98.65           C  
ATOM    527  O   ILE A  72       9.668   0.079   5.088  1.00 98.65           O  
ATOM    528  CG1 ILE A  72       7.123   0.872   2.178  1.00 98.65           C  
ATOM    529  CG2 ILE A  72       8.256   2.433   3.807  1.00 98.65           C  
ATOM    530  CD1 ILE A  72       6.688   1.908   1.150  1.00 98.65           C  
ATOM    531  N   SER A  73       8.757  -1.497   3.687  1.00 98.17           N  
ATOM    532  CA  SER A  73      10.015  -2.188   3.424  1.00 98.17           C  
ATOM    533  C   SER A  73      10.003  -2.856   2.053  1.00 98.17           C  
ATOM    534  CB  SER A  73      10.290  -3.232   4.507  1.00 98.17           C  
ATOM    535  O   SER A  73       8.942  -3.025   1.449  1.00 98.17           O  
ATOM    536  OG  SER A  73       9.262  -4.207   4.539  1.00 98.17           O  
ATOM    537  N   SER A  74      11.204  -3.081   1.548  1.00 96.46           N  
ATOM    538  CA  SER A  74      11.311  -3.730   0.245  1.00 96.46           C  
ATOM    539  C   SER A  74      12.186  -4.977   0.319  1.00 96.46           C  
ATOM    540  CB  SER A  74      11.878  -2.760  -0.792  1.00 96.46           C  
ATOM    541  O   SER A  74      13.092  -5.058   1.152  1.00 96.46           O  
ATOM    542  OG  SER A  74      13.228  -2.444  -0.501  1.00 96.46           O  
ATOM    543  N   ASP A  75      11.788  -6.016  -0.409  1.00 94.36           N  
ATOM    544  CA  ASP A  75      12.582  -7.204  -0.707  1.00 94.36           C  
ATOM    545  C   ASP A  75      13.016  -7.222  -2.171  1.00 94.36           C  
ATOM    546  CB  ASP A  75      11.795  -8.473  -0.376  1.00 94.36           C  
ATOM    547  O   ASP A  75      12.252  -7.635  -3.045  1.00 94.36           O  
ATOM    548  CG  ASP A  75      12.640  -9.732  -0.451  1.00 94.36           C  
ATOM    549  OD1 ASP A  75      13.675  -9.731  -1.152  1.00 94.36           O  
ATOM    550  OD2 ASP A  75      12.267 -10.735   0.195  1.00 94.36           O  
ATOM    551  N   ASN A  76      14.242  -6.834  -2.394  1.00 87.29           N  
ATOM    552  CA  ASN A  76      14.717  -6.633  -3.759  1.00 87.29           C  
ATOM    553  C   ASN A  76      14.863  -7.958  -4.502  1.00 87.29           C  
ATOM    554  CB  ASN A  76      16.046  -5.875  -3.758  1.00 87.29           C  
ATOM    555  O   ASN A  76      14.696  -8.011  -5.722  1.00 87.29           O  
ATOM    556  CG  ASN A  76      15.895  -4.430  -3.326  1.00 87.29           C  
ATOM    557  ND2 ASN A  76      17.010  -3.789  -2.997  1.00 87.29           N  
ATOM    558  OD1 ASN A  76      14.784  -3.894  -3.287  1.00 87.29           O  
ATOM    559  N   ASP A  77      15.120  -8.994  -3.743  1.00 88.60           N  
ATOM    560  CA  ASP A  77      15.260 -10.305  -4.368  1.00 88.60           C  
ATOM    561  C   ASP A  77      13.928 -10.787  -4.938  1.00 88.60           C  
ATOM    562  CB  ASP A  77      15.801 -11.324  -3.361  1.00 88.60           C  
ATOM    563  O   ASP A  77      13.891 -11.411  -6.001  1.00 88.60           O  
ATOM    564  CG  ASP A  77      17.249 -11.072  -2.983  1.00 88.60           C  
ATOM    565  OD1 ASP A  77      17.970 -10.391  -3.745  1.00 88.60           O  
ATOM    566  OD2 ASP A  77      17.676 -11.561  -1.914  1.00 88.60           O  
ATOM    567  N   LYS A  78      12.870 -10.327  -4.271  1.00 90.52           N  
ATOM    568  CA  LYS A  78      11.527 -10.742  -4.665  1.00 90.52           C  
ATOM    569  C   LYS A  78      10.813  -9.634  -5.436  1.00 90.52           C  
ATOM    570  CB  LYS A  78      10.706 -11.138  -3.437  1.00 90.52           C  
ATOM    571  O   LYS A  78       9.670  -9.806  -5.864  1.00 90.52           O  
ATOM    572  CG  LYS A  78      11.244 -12.355  -2.699  1.00 90.52           C  
ATOM    573  CD  LYS A  78      10.351 -12.737  -1.525  1.00 90.52           C  
ATOM    574  CE  LYS A  78      10.875 -13.970  -0.802  1.00 90.52           C  
ATOM    575  NZ  LYS A  78      10.025 -14.325   0.374  1.00 90.52           N  
ATOM    576  N   ASN A  79      11.489  -8.584  -5.596  1.00 91.17           N  
ATOM    577  CA  ASN A  79      10.874  -7.430  -6.242  1.00 91.17           C  
ATOM    578  C   ASN A  79       9.523  -7.093  -5.617  1.00 91.17           C  
ATOM    579  CB  ASN A  79      10.718  -7.675  -7.744  1.00 91.17           C  
ATOM    580  O   ASN A  79       8.540  -6.883  -6.330  1.00 91.17           O  
ATOM    581  CG  ASN A  79      12.047  -7.697  -8.473  1.00 91.17           C  
ATOM    582  ND2 ASN A  79      12.156  -8.555  -9.481  1.00 91.17           N  
ATOM    583  OD1 ASN A  79      12.968  -6.950  -8.134  1.00 91.17           O  
ATOM    584  N   THR A  80       9.544  -7.130  -4.299  1.00 96.55           N  
ATOM    585  CA  THR A  80       8.298  -6.902  -3.576  1.00 96.55           C  
ATOM    586  C   THR A  80       8.469  -5.796  -2.539  1.00 96.55           C  
ATOM    587  CB  THR A  80       7.812  -8.189  -2.883  1.00 96.55           C  
ATOM    588  O   THR A  80       9.496  -5.726  -1.861  1.00 96.55           O  
ATOM    589  CG2 THR A  80       6.464  -7.972  -2.204  1.00 96.55           C  
ATOM    590  OG1 THR A  80       7.681  -9.230  -3.859  1.00 96.55           O  
ATOM    591  N   VAL A  81       7.490  -4.944  -2.410  1.00 98.00           N  
ATOM    592  CA  VAL A  81       7.399  -3.906  -1.388  1.00 98.00           C  
ATOM    593  C   VAL A  81       6.276  -4.242  -0.409  1.00 98.00           C  
ATOM    594  CB  VAL A  81       7.162  -2.513  -2.014  1.00 98.00           C  
ATOM    595  O   VAL A  81       5.162  -4.571  -0.822  1.00 98.00           O  
ATOM    596  CG1 VAL A  81       6.934  -1.465  -0.926  1.00 98.00           C  
ATOM    597  CG2 VAL A  81       8.341  -2.120  -2.901  1.00 98.00           C  
ATOM    598  N   TYR A  82       6.664  -4.151   0.851  1.00 98.63           N  
ATOM    599  CA  TYR A  82       5.706  -4.489   1.898  1.00 98.63           C  
ATOM    600  C   TYR A  82       5.296  -3.248   2.683  1.00 98.63           C  
ATOM    601  CB  TYR A  82       6.295  -5.537   2.847  1.00 98.63           C  
ATOM    602  O   TYR A  82       6.093  -2.323   2.853  1.00 98.63           O  
ATOM    603  CG  TYR A  82       6.619  -6.849   2.177  1.00 98.63           C  
ATOM    604  CD1 TYR A  82       5.623  -7.789   1.922  1.00 98.63           C  
ATOM    605  CD2 TYR A  82       7.922  -7.153   1.797  1.00 98.63           C  
ATOM    606  CE1 TYR A  82       5.918  -9.001   1.306  1.00 98.63           C  
ATOM    607  CE2 TYR A  82       8.229  -8.362   1.181  1.00 98.63           C  
ATOM    608  OH  TYR A  82       7.519 -10.476   0.329  1.00 98.63           O  
ATOM    609  CZ  TYR A  82       7.221  -9.277   0.939  1.00 98.63           C  
ATOM    610  N   LEU A  83       4.053  -3.221   3.117  1.00 98.82           N  
ATOM    611  CA  LEU A  83       3.543  -2.238   4.067  1.00 98.82           C  
ATOM    612  C   LEU A  83       2.957  -2.924   5.297  1.00 98.82           C  
ATOM    613  CB  LEU A  83       2.482  -1.355   3.406  1.00 98.82           C  
ATOM    614  O   LEU A  83       1.870  -3.501   5.231  1.00 98.82           O  
ATOM    615  CG  LEU A  83       1.951  -0.190   4.244  1.00 98.82           C  
ATOM    616  CD1 LEU A  83       3.055   0.833   4.487  1.00 98.82           C  
ATOM    617  CD2 LEU A  83       0.754   0.459   3.559  1.00 98.82           C  
ATOM    618  N   GLN A  84       3.751  -2.867   6.310  1.00 98.77           N  
ATOM    619  CA  GLN A  84       3.249  -3.366   7.586  1.00 98.77           C  
ATOM    620  C   GLN A  84       2.382  -2.321   8.283  1.00 98.77           C  
ATOM    621  CB  GLN A  84       4.408  -3.778   8.495  1.00 98.77           C  
ATOM    622  O   GLN A  84       2.864  -1.242   8.635  1.00 98.77           O  
ATOM    623  CG  GLN A  84       3.966  -4.317   9.849  1.00 98.77           C  
ATOM    624  CD  GLN A  84       3.157  -5.595   9.736  1.00 98.77           C  
ATOM    625  NE2 GLN A  84       1.977  -5.606  10.347  1.00 98.77           N  
ATOM    626  OE1 GLN A  84       3.588  -6.564   9.104  1.00 98.77           O  
ATOM    627  N   MET A  85       1.118  -2.717   8.537  1.00 98.70           N  
ATOM    628  CA  MET A  85       0.150  -1.824   9.168  1.00 98.70           C  
ATOM    629  C   MET A  85      -0.206  -2.309  10.569  1.00 98.70           C  
ATOM    630  CB  MET A  85      -1.115  -1.712   8.315  1.00 98.70           C  
ATOM    631  O   MET A  85      -0.845  -3.351  10.725  1.00 98.70           O  
ATOM    632  CG  MET A  85      -0.848  -1.327   6.869  1.00 98.70           C  
ATOM    633  SD  MET A  85      -2.364  -1.378   5.837  1.00 98.70           S  
ATOM    634  CE  MET A  85      -3.190   0.133   6.407  1.00 98.70           C  
ATOM    635  N   ASN A  86       0.112  -1.530  11.538  1.00 98.44           N  
ATOM    636  CA  ASN A  86      -0.169  -1.873  12.928  1.00 98.44           C  
ATOM    637  C   ASN A  86      -1.147  -0.889  13.562  1.00 98.44           C  
ATOM    638  CB  ASN A  86       1.128  -1.930  13.739  1.00 98.44           C  
ATOM    639  O   ASN A  86      -1.325   0.224  13.064  1.00 98.44           O  
ATOM    640  CG  ASN A  86       2.102  -2.966  13.212  1.00 98.44           C  
ATOM    641  ND2 ASN A  86       3.323  -2.535  12.917  1.00 98.44           N  
ATOM    642  OD1 ASN A  86       1.759  -4.142  13.069  1.00 98.44           O  
ATOM    643  N   SER A  87      -1.863  -1.355  14.610  1.00 97.68           N  
ATOM    644  CA  SER A  87      -2.793  -0.512  15.354  1.00 97.68           C  
ATOM    645  C   SER A  87      -3.762   0.202  14.418  1.00 97.68           C  
ATOM    646  CB  SER A  87      -2.031   0.516  16.193  1.00 97.68           C  
ATOM    647  O   SER A  87      -3.915   1.423  14.488  1.00 97.68           O  
ATOM    648  OG  SER A  87      -1.137  -0.127  17.086  1.00 97.68           O  
ATOM    649  N   LEU A  88      -4.425  -0.591  13.527  1.00 98.19           N  
ATOM    650  CA  LEU A  88      -5.317  -0.066  12.499  1.00 98.19           C  
ATOM    651  C   LEU A  88      -6.532   0.609  13.126  1.00 98.19           C  
ATOM    652  CB  LEU A  88      -5.769  -1.185  11.558  1.00 98.19           C  
ATOM    653  O   LEU A  88      -7.049   0.143  14.144  1.00 98.19           O  
ATOM    654  CG  LEU A  88      -4.757  -1.633  10.502  1.00 98.19           C  
ATOM    655  CD1 LEU A  88      -5.190  -2.956   9.880  1.00 98.19           C  
ATOM    656  CD2 LEU A  88      -4.593  -0.561   9.429  1.00 98.19           C  
ATOM    657  N   LYS A  89      -6.887   1.706  12.496  1.00 97.48           N  
ATOM    658  CA  LYS A  89      -8.067   2.488  12.855  1.00 97.48           C  
ATOM    659  C   LYS A  89      -9.115   2.440  11.747  1.00 97.48           C  
ATOM    660  CB  LYS A  89      -7.681   3.938  13.149  1.00 97.48           C  
ATOM    661  O   LYS A  89      -8.786   2.200  10.583  1.00 97.48           O  
ATOM    662  CG  LYS A  89      -6.636   4.090  14.244  1.00 97.48           C  
ATOM    663  CD  LYS A  89      -6.172   5.535  14.377  1.00 97.48           C  
ATOM    664  CE  LYS A  89      -5.121   5.688  15.469  1.00 97.48           C  
ATOM    665  NZ  LYS A  89      -4.603   7.086  15.548  1.00 97.48           N  
ATOM    666  N   PRO A  90     -10.390   2.652  12.223  1.00 96.85           N  
ATOM    667  CA  PRO A  90     -11.435   2.666  11.197  1.00 96.85           C  
ATOM    668  C   PRO A  90     -11.130   3.635  10.057  1.00 96.85           C  
ATOM    669  CB  PRO A  90     -12.681   3.108  11.969  1.00 96.85           C  
ATOM    670  O   PRO A  90     -11.540   3.401   8.917  1.00 96.85           O  
ATOM    671  CG  PRO A  90     -12.473   2.593  13.357  1.00 96.85           C  
ATOM    672  CD  PRO A  90     -11.019   2.729  13.703  1.00 96.85           C  
ATOM    673  N   GLU A  91     -10.358   4.652  10.311  1.00 96.17           N  
ATOM    674  CA  GLU A  91      -9.988   5.653   9.316  1.00 96.17           C  
ATOM    675  C   GLU A  91      -9.032   5.073   8.278  1.00 96.17           C  
ATOM    676  CB  GLU A  91      -9.356   6.874   9.989  1.00 96.17           C  
ATOM    677  O   GLU A  91      -8.830   5.662   7.214  1.00 96.17           O  
ATOM    678  CG  GLU A  91     -10.306   7.632  10.906  1.00 96.17           C  
ATOM    679  CD  GLU A  91     -10.462   6.986  12.273  1.00 96.17           C  
ATOM    680  OE1 GLU A  91     -11.461   7.276  12.971  1.00 96.17           O  
ATOM    681  OE2 GLU A  91      -9.578   6.185  12.651  1.00 96.17           O  
ATOM    682  N   ASP A  92      -8.481   3.948   8.587  1.00 97.78           N  
ATOM    683  CA  ASP A  92      -7.527   3.316   7.680  1.00 97.78           C  
ATOM    684  C   ASP A  92      -8.245   2.474   6.628  1.00 97.78           C  
ATOM    685  CB  ASP A  92      -6.538   2.449   8.462  1.00 97.78           C  
ATOM    686  O   ASP A  92      -7.610   1.932   5.721  1.00 97.78           O  
ATOM    687  CG  ASP A  92      -5.617   3.260   9.356  1.00 97.78           C  
ATOM    688  OD1 ASP A  92      -5.205   4.372   8.960  1.00 97.78           O  
ATOM    689  OD2 ASP A  92      -5.297   2.782  10.466  1.00 97.78           O  
ATOM    690  N   THR A  93      -9.576   2.385   6.747  1.00 98.12           N  
ATOM    691  CA  THR A  93     -10.372   1.636   5.781  1.00 98.12           C  
ATOM    692  C   THR A  93     -10.346   2.316   4.416  1.00 98.12           C  
ATOM    693  CB  THR A  93     -11.830   1.486   6.255  1.00 98.12           C  
ATOM    694  O   THR A  93     -10.741   3.477   4.287  1.00 98.12           O  
ATOM    695  CG2 THR A  93     -12.681   0.783   5.202  1.00 98.12           C  
ATOM    696  OG1 THR A  93     -11.856   0.718   7.465  1.00 98.12           O  
ATOM    697  N   ALA A  94      -9.895   1.598   3.396  1.00 98.46           N  
ATOM    698  CA  ALA A  94      -9.772   2.127   2.041  1.00 98.46           C  
ATOM    699  C   ALA A  94      -9.238   1.065   1.083  1.00 98.46           C  
ATOM    700  CB  ALA A  94      -8.864   3.355   2.029  1.00 98.46           C  
ATOM    701  O   ALA A  94      -8.952  -0.062   1.494  1.00 98.46           O  
ATOM    702  N   VAL A  95      -9.309   1.387  -0.173  1.00 98.63           N  
ATOM    703  CA  VAL A  95      -8.540   0.615  -1.143  1.00 98.63           C  
ATOM    704  C   VAL A  95      -7.104   1.132  -1.195  1.00 98.63           C  
ATOM    705  CB  VAL A  95      -9.179   0.674  -2.549  1.00 98.63           C  
ATOM    706  O   VAL A  95      -6.876   2.337  -1.320  1.00 98.63           O  
ATOM    707  CG1 VAL A  95      -8.351  -0.127  -3.552  1.00 98.63           C  
ATOM    708  CG2 VAL A  95     -10.616   0.157  -2.504  1.00 98.63           C  
ATOM    709  N   TYR A  96      -6.193   0.278  -1.071  1.00 98.73           N  
ATOM    710  CA  TYR A  96      -4.780   0.635  -1.101  1.00 98.73           C  
ATOM    711  C   TYR A  96      -4.152   0.267  -2.440  1.00 98.73           C  
ATOM    712  CB  TYR A  96      -4.025  -0.058   0.038  1.00 98.73           C  
ATOM    713  O   TYR A  96      -4.305  -0.861  -2.915  1.00 98.73           O  
ATOM    714  CG  TYR A  96      -4.279   0.553   1.394  1.00 98.73           C  
ATOM    715  CD1 TYR A  96      -3.316   1.348   2.012  1.00 98.73           C  
ATOM    716  CD2 TYR A  96      -5.480   0.336   2.061  1.00 98.73           C  
ATOM    717  CE1 TYR A  96      -3.544   1.912   3.263  1.00 98.73           C  
ATOM    718  CE2 TYR A  96      -5.718   0.895   3.312  1.00 98.73           C  
ATOM    719  OH  TYR A  96      -4.977   2.236   5.143  1.00 98.73           O  
ATOM    720  CZ  TYR A  96      -4.746   1.681   3.904  1.00 98.73           C  
ATOM    721  N   TYR A  97      -3.462   1.219  -2.977  1.00 98.57           N  
ATOM    722  CA  TYR A  97      -2.831   1.060  -4.282  1.00 98.57           C  
ATOM    723  C   TYR A  97      -1.314   1.162  -4.170  1.00 98.57           C  
ATOM    724  CB  TYR A  97      -3.353   2.113  -5.264  1.00 98.57           C  
ATOM    725  O   TYR A  97      -0.794   2.036  -3.473  1.00 98.57           O  
ATOM    726  CG  TYR A  97      -4.850   2.077  -5.454  1.00 98.57           C  
ATOM    727  CD1 TYR A  97      -5.423   1.348  -6.494  1.00 98.57           C  
ATOM    728  CD2 TYR A  97      -5.695   2.771  -4.594  1.00 98.57           C  
ATOM    729  CE1 TYR A  97      -6.802   1.313  -6.673  1.00 98.57           C  
ATOM    730  CE2 TYR A  97      -7.075   2.744  -4.764  1.00 98.57           C  
ATOM    731  OH  TYR A  97      -8.984   1.982  -5.977  1.00 98.57           O  
ATOM    732  CZ  TYR A  97      -7.618   2.013  -5.804  1.00 98.57           C  
ATOM    733  N   CYS A  98      -0.715   0.317  -4.848  1.00 97.80           N  
ATOM    734  CA  CYS A  98       0.715   0.533  -5.040  1.00 97.80           C  
ATOM    735  C   CYS A  98       0.988   1.225  -6.370  1.00 97.80           C  
ATOM    736  CB  CYS A  98       1.470  -0.795  -4.982  1.00 97.80           C  
ATOM    737  O   CYS A  98       0.292   0.981  -7.356  1.00 97.80           O  
ATOM    738  SG  CYS A  98       1.202  -1.848  -6.424  1.00 97.80           S  
ATOM    739  N   ALA A  99       1.975   2.138  -6.335  1.00 97.77           N  
ATOM    740  CA  ALA A  99       2.311   2.919  -7.522  1.00 97.77           C  
ATOM    741  C   ALA A  99       3.819   3.128  -7.632  1.00 97.77           C  
ATOM    742  CB  ALA A  99       1.591   4.265  -7.494  1.00 97.77           C  
ATOM    743  O   ALA A  99       4.524   3.152  -6.621  1.00 97.77           O  
ATOM    744  N   ALA A 100       4.265   3.257  -8.892  1.00 96.49           N  
ATOM    745  CA  ALA A 100       5.689   3.446  -9.157  1.00 96.49           C  
ATOM    746  C   ALA A 100       5.951   4.802  -9.806  1.00 96.49           C  
ATOM    747  CB  ALA A 100       6.219   2.323 -10.046  1.00 96.49           C  
ATOM    748  O   ALA A 100       5.166   5.260 -10.641  1.00 96.49           O  
ATOM    749  N   GLY A 101       7.028   5.479  -9.366  1.00 94.73           N  
ATOM    750  CA  GLY A 101       7.453   6.755  -9.919  1.00 94.73           C  
ATOM    751  C   GLY A 101       8.928   7.037  -9.705  1.00 94.73           C  
ATOM    752  O   GLY A 101       9.630   6.249  -9.069  1.00 94.73           O  
ATOM    753  N   PRO A 102       9.340   8.142 -10.198  1.00 93.47           N  
ATOM    754  CA  PRO A 102      10.775   8.438 -10.204  1.00 93.47           C  
ATOM    755  C   PRO A 102      11.256   9.053  -8.892  1.00 93.47           C  
ATOM    756  CB  PRO A 102      10.925   9.430 -11.360  1.00 93.47           C  
ATOM    757  O   PRO A 102      12.455   9.039  -8.602  1.00 93.47           O  
ATOM    758  CG  PRO A 102       9.605  10.126 -11.441  1.00 93.47           C  
ATOM    759  CD  PRO A 102       8.523   9.135 -11.119  1.00 93.47           C  
ATOM    760  N   LEU A 103      10.312   9.553  -8.097  1.00 94.53           N  
ATOM    761  CA  LEU A 103      10.693  10.296  -6.901  1.00 94.53           C  
ATOM    762  C   LEU A 103      10.097   9.657  -5.651  1.00 94.53           C  
ATOM    763  CB  LEU A 103      10.241  11.754  -7.009  1.00 94.53           C  
ATOM    764  O   LEU A 103       9.077   8.968  -5.728  1.00 94.53           O  
ATOM    765  CG  LEU A 103      10.757  12.536  -8.218  1.00 94.53           C  
ATOM    766  CD1 LEU A 103      10.122  13.923  -8.263  1.00 94.53           C  
ATOM    767  CD2 LEU A 103      12.278  12.640  -8.179  1.00 94.53           C  
ATOM    768  N   VAL A 104      10.829   9.848  -4.552  1.00 96.38           N  
ATOM    769  CA  VAL A 104      10.322   9.437  -3.247  1.00 96.38           C  
ATOM    770  C   VAL A 104       9.504  10.570  -2.630  1.00 96.38           C  
ATOM    771  CB  VAL A 104      11.468   9.028  -2.295  1.00 96.38           C  
ATOM    772  O   VAL A 104      10.018  11.347  -1.823  1.00 96.38           O  
ATOM    773  CG1 VAL A 104      10.913   8.546  -0.957  1.00 96.38           C  
ATOM    774  CG2 VAL A 104      12.335   7.947  -2.939  1.00 96.38           C  
ATOM    775  N   LEU A 105       8.209  10.675  -3.167  1.00 96.20           N  
ATOM    776  CA  LEU A 105       7.268  11.690  -2.706  1.00 96.20           C  
ATOM    777  C   LEU A 105       5.890  11.083  -2.462  1.00 96.20           C  
ATOM    778  CB  LEU A 105       7.164  12.827  -3.726  1.00 96.20           C  
ATOM    779  O   LEU A 105       5.502  10.123  -3.133  1.00 96.20           O  
ATOM    780  CG  LEU A 105       8.426  13.665  -3.937  1.00 96.20           C  
ATOM    781  CD1 LEU A 105       8.250  14.596  -5.132  1.00 96.20           C  
ATOM    782  CD2 LEU A 105       8.758  14.459  -2.678  1.00 96.20           C  
ATOM    783  N   LEU A 106       5.160  11.675  -1.450  1.00 96.23           N  
ATOM    784  CA  LEU A 106       3.812  11.197  -1.161  1.00 96.23           C  
ATOM    785  C   LEU A 106       2.791  11.865  -2.075  1.00 96.23           C  
ATOM    786  CB  LEU A 106       3.453  11.460   0.303  1.00 96.23           C  
ATOM    787  O   LEU A 106       1.587  11.812  -1.812  1.00 96.23           O  
ATOM    788  CG  LEU A 106       4.296  10.729   1.350  1.00 96.23           C  
ATOM    789  CD1 LEU A 106       3.781  11.034   2.752  1.00 96.23           C  
ATOM    790  CD2 LEU A 106       4.291   9.227   1.087  1.00 96.23           C  
ATOM    791  N   ASP A 107       3.236  12.490  -3.093  1.00 95.06           N  
ATOM    792  CA  ASP A 107       2.407  13.139  -4.104  1.00 95.06           C  
ATOM    793  C   ASP A 107       2.036  12.164  -5.219  1.00 95.06           C  
ATOM    794  CB  ASP A 107       3.127  14.357  -4.688  1.00 95.06           C  
ATOM    795  O   ASP A 107       2.896  11.746  -5.997  1.00 95.06           O  
ATOM    796  CG  ASP A 107       2.269  15.139  -5.667  1.00 95.06           C  
ATOM    797  OD1 ASP A 107       1.152  14.686  -5.998  1.00 95.06           O  
ATOM    798  OD2 ASP A 107       2.715  16.218  -6.113  1.00 95.06           O  
ATOM    799  N   SER A 108       0.729  11.857  -5.358  1.00 92.42           N  
ATOM    800  CA  SER A 108       0.247  10.865  -6.314  1.00 92.42           C  
ATOM    801  C   SER A 108       0.543  11.290  -7.748  1.00 92.42           C  
ATOM    802  CB  SER A 108      -1.255  10.638  -6.140  1.00 92.42           C  
ATOM    803  O   SER A 108       0.641  10.447  -8.643  1.00 92.42           O  
ATOM    804  OG  SER A 108      -1.984  11.797  -6.508  1.00 92.42           O  
ATOM    805  N   ASP A 109       0.748  12.592  -7.965  1.00 93.65           N  
ATOM    806  CA  ASP A 109       0.971  13.131  -9.303  1.00 93.65           C  
ATOM    807  C   ASP A 109       2.332  12.704  -9.847  1.00 93.65           C  
ATOM    808  CB  ASP A 109       0.864  14.657  -9.292  1.00 93.65           C  
ATOM    809  O   ASP A 109       2.548  12.698 -11.061  1.00 93.65           O  
ATOM    810  CG  ASP A 109      -0.556  15.150  -9.074  1.00 93.65           C  
ATOM    811  OD1 ASP A 109      -1.510  14.365  -9.261  1.00 93.65           O  
ATOM    812  OD2 ASP A 109      -0.722  16.336  -8.715  1.00 93.65           O  
ATOM    813  N   THR A 110       3.233  12.377  -8.986  1.00 93.07           N  
ATOM    814  CA  THR A 110       4.592  12.024  -9.382  1.00 93.07           C  
ATOM    815  C   THR A 110       4.678  10.551  -9.769  1.00 93.07           C  
ATOM    816  CB  THR A 110       5.597  12.321  -8.253  1.00 93.07           C  
ATOM    817  O   THR A 110       5.720  10.085 -10.233  1.00 93.07           O  
ATOM    818  CG2 THR A 110       5.525  13.782  -7.822  1.00 93.07           C  
ATOM    819  OG1 THR A 110       5.300  11.487  -7.126  1.00 93.07           O  
ATOM    820  N   TYR A 111       3.558   9.784  -9.625  1.00 93.77           N  
ATOM    821  CA  TYR A 111       3.537   8.359  -9.939  1.00 93.77           C  
ATOM    822  C   TYR A 111       2.729   8.091 -11.203  1.00 93.77           C  
ATOM    823  CB  TYR A 111       2.956   7.560  -8.769  1.00 93.77           C  
ATOM    824  O   TYR A 111       1.630   8.626 -11.370  1.00 93.77           O  
ATOM    825  CG  TYR A 111       3.859   7.510  -7.560  1.00 93.77           C  
ATOM    826  CD1 TYR A 111       4.705   6.425  -7.343  1.00 93.77           C  
ATOM    827  CD2 TYR A 111       3.867   8.546  -6.633  1.00 93.77           C  
ATOM    828  CE1 TYR A 111       5.537   6.373  -6.230  1.00 93.77           C  
ATOM    829  CE2 TYR A 111       4.696   8.506  -5.516  1.00 93.77           C  
ATOM    830  OH  TYR A 111       6.348   7.371  -4.220  1.00 93.77           O  
ATOM    831  CZ  TYR A 111       5.526   7.417  -5.324  1.00 93.77           C  
ATOM    832  N   GLN A 112       3.278   7.247 -12.096  1.00 92.60           N  
ATOM    833  CA  GLN A 112       2.661   7.084 -13.408  1.00 92.60           C  
ATOM    834  C   GLN A 112       2.091   5.678 -13.577  1.00 92.60           C  
ATOM    835  CB  GLN A 112       3.672   7.378 -14.517  1.00 92.60           C  
ATOM    836  O   GLN A 112       1.171   5.467 -14.369  1.00 92.60           O  
ATOM    837  CG  GLN A 112       4.251   8.785 -14.465  1.00 92.60           C  
ATOM    838  CD  GLN A 112       5.571   8.904 -15.203  1.00 92.60           C  
ATOM    839  NE2 GLN A 112       5.960  10.133 -15.526  1.00 92.60           N  
ATOM    840  OE1 GLN A 112       6.236   7.901 -15.479  1.00 92.60           O  
ATOM    841  N   SER A 113       2.570   4.782 -12.819  1.00 95.03           N  
ATOM    842  CA  SER A 113       2.121   3.398 -12.922  1.00 95.03           C  
ATOM    843  C   SER A 113       1.408   2.951 -11.651  1.00 95.03           C  
ATOM    844  CB  SER A 113       3.303   2.470 -13.207  1.00 95.03           C  
ATOM    845  O   SER A 113       1.933   3.117 -10.548  1.00 95.03           O  
ATOM    846  OG  SER A 113       4.027   2.911 -14.343  1.00 95.03           O  
ATOM    847  N   TRP A 114       0.256   2.343 -11.945  1.00 97.18           N  
ATOM    848  CA  TRP A 114      -0.583   2.013 -10.797  1.00 97.18           C  
ATOM    849  C   TRP A 114      -1.032   0.556 -10.852  1.00 97.18           C  
ATOM    850  CB  TRP A 114      -1.805   2.934 -10.741  1.00 97.18           C  
ATOM    851  O   TRP A 114      -1.279   0.016 -11.933  1.00 97.18           O  
ATOM    852  CG  TRP A 114      -1.472   4.370 -10.464  1.00 97.18           C  
ATOM    853  CD1 TRP A 114      -0.943   5.276 -11.340  1.00 97.18           C  
ATOM    854  CD2 TRP A 114      -1.643   5.062  -9.224  1.00 97.18           C  
ATOM    855  CE2 TRP A 114      -1.196   6.388  -9.420  1.00 97.18           C  
ATOM    856  CE3 TRP A 114      -2.132   4.690  -7.964  1.00 97.18           C  
ATOM    857  NE1 TRP A 114      -0.775   6.492 -10.718  1.00 97.18           N  
ATOM    858  CH2 TRP A 114      -1.707   6.953  -7.179  1.00 97.18           C  
ATOM    859  CZ2 TRP A 114      -1.225   7.344  -8.401  1.00 97.18           C  
ATOM    860  CZ3 TRP A 114      -2.159   5.643  -6.952  1.00 97.18           C  
ATOM    861  N   GLY A 115      -1.115   0.061  -9.656  1.00 97.18           N  
ATOM    862  CA  GLY A 115      -1.753  -1.241  -9.546  1.00 97.18           C  
ATOM    863  C   GLY A 115      -3.262  -1.157  -9.411  1.00 97.18           C  
ATOM    864  O   GLY A 115      -3.834  -0.066  -9.450  1.00 97.18           O  
ATOM    865  N   GLU A 116      -3.912  -2.341  -9.232  1.00 97.00           N  
ATOM    866  CA  GLU A 116      -5.370  -2.400  -9.214  1.00 97.00           C  
ATOM    867  C   GLU A 116      -5.914  -2.176  -7.806  1.00 97.00           C  
ATOM    868  CB  GLU A 116      -5.861  -3.744  -9.759  1.00 97.00           C  
ATOM    869  O   GLU A 116      -7.107  -1.923  -7.628  1.00 97.00           O  
ATOM    870  CG  GLU A 116      -5.568  -3.951 -11.238  1.00 97.00           C  
ATOM    871  CD  GLU A 116      -6.311  -2.977 -12.139  1.00 97.00           C  
ATOM    872  OE1 GLU A 116      -5.653  -2.224 -12.892  1.00 97.00           O  
ATOM    873  OE2 GLU A 116      -7.561  -2.967 -12.091  1.00 97.00           O  
ATOM    874  N   GLY A 117      -5.000  -2.292  -6.791  1.00 97.99           N  
ATOM    875  CA  GLY A 117      -5.399  -2.005  -5.422  1.00 97.99           C  
ATOM    876  C   GLY A 117      -5.853  -3.237  -4.662  1.00 97.99           C  
ATOM    877  O   GLY A 117      -6.105  -4.284  -5.261  1.00 97.99           O  
ATOM    878  N   THR A 118      -5.869  -3.166  -3.376  1.00 98.62           N  
ATOM    879  CA  THR A 118      -6.401  -4.177  -2.469  1.00 98.62           C  
ATOM    880  C   THR A 118      -7.205  -3.527  -1.346  1.00 98.62           C  
ATOM    881  CB  THR A 118      -5.273  -5.035  -1.866  1.00 98.62           C  
ATOM    882  O   THR A 118      -6.826  -2.471  -0.835  1.00 98.62           O  
ATOM    883  CG2 THR A 118      -4.408  -4.215  -0.913  1.00 98.62           C  
ATOM    884  OG1 THR A 118      -5.848  -6.133  -1.147  1.00 98.62           O  
ATOM    885  N   GLN A 119      -8.319  -4.163  -1.023  1.00 98.48           N  
ATOM    886  CA  GLN A 119      -9.243  -3.617  -0.035  1.00 98.48           C  
ATOM    887  C   GLN A 119      -8.769  -3.912   1.385  1.00 98.48           C  
ATOM    888  CB  GLN A 119     -10.650  -4.181  -0.246  1.00 98.48           C  
ATOM    889  O   GLN A 119      -8.404  -5.047   1.700  1.00 98.48           O  
ATOM    890  CG  GLN A 119     -11.670  -3.685   0.770  1.00 98.48           C  
ATOM    891  CD  GLN A 119     -12.088  -2.247   0.528  1.00 98.48           C  
ATOM    892  NE2 GLN A 119     -12.577  -1.588   1.573  1.00 98.48           N  
ATOM    893  OE1 GLN A 119     -11.971  -1.732  -0.588  1.00 98.48           O  
ATOM    894  N   VAL A 120      -8.759  -2.891   2.172  1.00 98.67           N  
ATOM    895  CA  VAL A 120      -8.552  -2.994   3.612  1.00 98.67           C  
ATOM    896  C   VAL A 120      -9.780  -2.468   4.351  1.00 98.67           C  
ATOM    897  CB  VAL A 120      -7.290  -2.222   4.060  1.00 98.67           C  
ATOM    898  O   VAL A 120     -10.212  -1.335   4.122  1.00 98.67           O  
ATOM    899  CG1 VAL A 120      -7.205  -2.165   5.584  1.00 98.67           C  
ATOM    900  CG2 VAL A 120      -6.035  -2.869   3.476  1.00 98.67           C  
ATOM    901  N   THR A 121     -10.344  -3.326   5.202  1.00 98.41           N  
ATOM    902  CA  THR A 121     -11.511  -2.957   5.995  1.00 98.41           C  
ATOM    903  C   THR A 121     -11.224  -3.116   7.486  1.00 98.41           C  
ATOM    904  CB  THR A 121     -12.737  -3.805   5.612  1.00 98.41           C  
ATOM    905  O   THR A 121     -10.803  -4.186   7.931  1.00 98.41           O  
ATOM    906  CG2 THR A 121     -13.972  -3.372   6.396  1.00 98.41           C  
ATOM    907  OG1 THR A 121     -12.997  -3.653   4.211  1.00 98.41           O  
ATOM    908  N   VAL A 122     -11.427  -2.004   8.199  1.00 98.09           N  
ATOM    909  CA  VAL A 122     -11.271  -2.031   9.649  1.00 98.09           C  
ATOM    910  C   VAL A 122     -12.628  -1.822  10.319  1.00 98.09           C  
ATOM    911  CB  VAL A 122     -10.268  -0.959  10.132  1.00 98.09           C  
ATOM    912  O   VAL A 122     -13.285  -0.802  10.100  1.00 98.09           O  
ATOM    913  CG1 VAL A 122      -9.991  -1.114  11.626  1.00 98.09           C  
ATOM    914  CG2 VAL A 122      -8.970  -1.046   9.332  1.00 98.09           C  
ATOM    915  N   SER A 123     -13.111  -2.758  11.053  1.00 95.95           N  
ATOM    916  CA  SER A 123     -14.410  -2.702  11.715  1.00 95.95           C  
ATOM    917  C   SER A 123     -14.265  -2.335  13.188  1.00 95.95           C  
ATOM    918  CB  SER A 123     -15.137  -4.041  11.584  1.00 95.95           C  
ATOM    919  O   SER A 123     -13.259  -2.667  13.819  1.00 95.95           O  
ATOM    920  OG  SER A 123     -15.287  -4.401  10.222  1.00 95.95           O  
ATOM    921  N   SER A 124     -15.207  -1.460  13.660  1.00 89.81           N  
ATOM    922  CA  SER A 124     -15.264  -1.093  15.072  1.00 89.81           C  
ATOM    923  C   SER A 124     -15.691  -2.277  15.934  1.00 89.81           C  
ATOM    924  CB  SER A 124     -16.226   0.076  15.284  1.00 89.81           C  
ATOM    925  O   SER A 124     -16.467  -3.126  15.491  1.00 89.81           O  
ATOM    926  OG  SER A 124     -17.516  -0.237  14.788  1.00 89.81           O  
ATOM    927  N   GLY A 125     -14.813  -2.916  16.705  1.00 72.87           N  
ATOM    928  CA  GLY A 125     -15.302  -3.882  17.675  1.00 72.87           C  
ATOM    929  C   GLY A 125     -16.576  -3.439  18.368  1.00 72.87           C  
ATOM    930  O   GLY A 125     -16.956  -2.269  18.292  1.00 72.87           O  
TER     931      GLY A 125                                                      
ENDMDL                                                                          
END                                                                             
